# Supplementary material for: Biological invasions as a selective filter driving behavioral divergence
Source: Nat Commun. 2022 Oct 11;13:5996. doi: 10.1038/s41467-022-33755-2 (PMC9553908; doi:10.1038/s41467-022-33755-2)
Supplement: Supplementary file 3 — Source Data [file 41467_2022_33755_MOESM3_ESM.xlsx]

## Sheet: Fig 1 Model estimate data
REGION	posterior.draw	activity	boldness	exploration
Australia	1	-0.194998	0.243367	-0.740343
Australia	2	-0.105048	0.224817	-0.715743
Australia	3	-0.317043	0.115266	-0.611723
Australia	4	-0.24031	0.132896	-0.4972
Australia	5	-0.21459	0.0265562	-0.531248
Australia	6	0.0051156	0.124658	-0.861022
Australia	7	-0.508885	0.0865366	-0.525843
Australia	8	-0.137595	0.203779	-0.796111
Australia	9	-0.275156	0.196151	-0.741802
Australia	10	0.0658629	0.210402	-0.863421
Australia	11	0.00162795	0.188417	-0.552201
Australia	12	-0.314868	-0.00955664	-0.582873
Australia	13	-0.288246	0.139503	-0.667934
Australia	14	-0.344655	0.0259576	-0.499422
Australia	15	-0.330737	0.00234717	-0.599191
Australia	16	0.0311671	0.0181077	-0.714698
Australia	17	-0.160346	0.0135992	-0.873501
Australia	18	-0.063651	0.0435824	-0.482794
Australia	19	-0.114078	-0.0199023	-0.847943
Australia	20	0.0220112	-0.0321709	-0.80176
Australia	21	-0.00645472	0.0666266	-0.735271
Australia	22	-0.434322	0.111173	-0.620447
Australia	23	0.0517542	0.1079	-0.388865
Australia	24	-0.0195503	0.177521	-0.722945
Australia	25	-0.193196	0.160425	-0.614044
Australia	26	-0.197269	0.134253	-0.596933
Australia	27	-0.117102	0.194792	-0.46717
Australia	28	-0.125967	0.128845	-0.38478
Australia	29	-0.156125	0.161758	-0.494162
Australia	30	0.00579932	0.134834	-0.545488
Australia	31	0.0145839	0.0398365	-0.553155
Australia	32	0.160682	0.0234071	-0.632361
Australia	33	0.164126	-0.024263	-0.598504
Australia	34	0.304825	-0.0315062	-0.558179
Australia	35	0.25909	0.0533927	-0.747535
Australia	36	-0.153567	0.0644688	-0.784354
Australia	37	-0.122369	0.0311478	-0.520469
Australia	38	-0.305281	0.103382	-0.634216
Australia	39	-0.24743	0.0404173	-0.77762
Australia	40	-0.228785	0.0657454	-0.619289
Australia	41	-0.199332	-0.015137	-0.545632
Australia	42	-0.187242	0.186939	-0.81055
Australia	43	-0.0466281	0.293337	-0.914817
Australia	44	0.273597	0.0609731	-0.5211
Australia	45	0.204129	0.0965092	-0.746124
Australia	46	-0.172261	0.0652234	-0.655842
Australia	47	-0.141468	0.0321845	-0.652995
Australia	48	-0.124841	0.047535	-0.843724
Australia	49	-0.253069	0.16032	-0.677727
Australia	50	-0.331114	0.170573	-0.306647
Australia	51	-0.343844	0.152824	-0.301224
Australia	52	-0.173533	0.00433683	-0.272626
Australia	53	-0.38289	-0.0020827	-0.553679
Australia	54	-0.219938	0.141385	-0.367465
Australia	55	0.00717549	0.108296	-0.443851
Australia	56	-0.630285	0.171787	-0.523871
Australia	57	-0.125113	-0.0195069	-0.76358
Australia	58	-0.355755	0.105567	-0.822403
Australia	59	-0.356587	0.0751312	-0.687062
Australia	60	-0.240391	0.190488	-0.684506
Australia	61	-0.0461138	0.115063	-0.862073
Australia	62	-0.418213	0.356057	-0.895377
Australia	63	0.124619	0.348413	-0.990406
Australia	64	0.0717358	0.364574	-0.834
Australia	65	-0.318959	0.350324	-0.801837
Australia	66	-0.278679	0.197704	-0.348026
Australia	67	-0.0900669	0.266741	-0.40578
Australia	68	-0.12948	0.193357	-0.595124
Australia	69	-0.167166	0.225216	-0.476356
Australia	70	-0.0165125	0.0589131	-0.690207
Australia	71	-0.662743	-0.00570274	-0.761178
Australia	72	-0.298621	0.125338	-0.843763
Australia	73	-0.0683621	0.0446326	-0.552947
Australia	74	-0.412605	0.0331685	-0.81695
Australia	75	-0.449641	-0.0439621	-0.458492
Australia	76	-0.363454	-0.0653699	-0.711487
Australia	77	-0.227139	0.153945	-0.54124
Australia	78	-0.446701	-0.0605568	-0.530749
Australia	79	0.0691537	0.0412035	-0.716205
Australia	80	-0.0418462	0.0464146	-0.669442
Australia	81	-0.2505	0.167278	-0.676955
Australia	82	-0.0831297	0.197289	-0.717992
Australia	83	0.267456	0.124591	-0.754777
Australia	84	0.0361324	0.159588	-0.662795
Australia	85	-0.489124	0.00727404	-0.114696
Australia	86	-0.41754	-0.0484138	-0.913867
Australia	87	0.056245	-0.087008	-0.900187
Australia	88	-0.0856897	-0.052793	-0.468838
Australia	89	0.0423125	-0.158304	-0.499767
Australia	90	-0.359435	0.000884157	-0.664846
Australia	91	-0.202656	0.186275	-0.492358
Australia	92	-0.262987	0.184181	-0.460984
Australia	93	-0.197191	0.226265	-0.39191
Australia	94	-0.121758	0.152508	-0.156606
Australia	95	-0.231284	0.0323881	-0.318323
Australia	96	-0.218795	0.0993746	-0.655902
Australia	97	-0.0121424	0.0730611	-0.689296
Australia	98	-0.287282	0.183048	-0.679679
Australia	99	-0.25777	0.215579	-0.661859
Australia	100	-0.213981	0.161008	-0.558706
Australia	101	-0.0995909	0.198122	-0.697164
Australia	102	-0.397803	0.160494	-0.533505
Australia	103	-0.269175	0.0862583	-0.52182
Australia	104	-0.177809	0.109785	-0.60079
Australia	105	-0.117057	0.157287	-0.377222
Australia	106	0.0178604	0.17665	-0.587771
Australia	107	-0.0381172	0.0819858	-0.741343
Australia	108	-0.0444469	0.1276	-0.455428
Australia	109	-0.32962	0.0679691	-0.708645
Australia	110	-0.387347	0.0819905	-0.72705
Australia	111	-0.0884112	0.106595	-0.623343
Australia	112	-0.314718	0.201147	-0.651866
Australia	113	-0.101296	0.101593	-0.770641
Australia	114	-0.35319	0.085777	-0.364031
Australia	115	-0.0868281	0.096358	-0.656982
Australia	116	-0.206833	0.144678	-0.750478
Australia	117	0.104162	0.144849	-0.483347
Australia	118	0.0949578	0.206978	-0.850952
Australia	119	-0.0020596	0.138673	-0.650712
Australia	120	0.0167041	0.145106	-0.684252
Australia	121	-0.354646	0.214651	-0.534143
Australia	122	-0.198636	0.10845	-0.634068
Australia	123	-0.220703	0.335794	-0.791374
Australia	124	-0.307502	0.281673	-0.53462
Australia	125	-0.191009	-0.0257869	-0.799459
Australia	126	-0.254763	0.0967906	-0.728502
Australia	127	-0.270647	0.0234189	-0.620079
Australia	128	-0.0344362	0.119921	-0.445959
Australia	129	-0.187375	0.0336823	-0.76104
Australia	130	-0.431906	0.175646	-0.896005
Australia	131	0.0532618	0.0353382	-0.633297
Australia	132	0.0178884	0.039421	-0.564425
Australia	133	-0.0098212	0.124918	-0.719602
Australia	134	-0.168029	0.102949	-0.343064
Australia	135	-0.189494	0.095281	-0.401107
Australia	136	-0.190471	0.0650079	-0.629433
Australia	137	-0.0655436	0.125539	-0.486939
Australia	138	-0.206312	0.0591636	-0.781853
Australia	139	-0.242578	0.0718747	-0.583912
Australia	140	-0.0940973	0.140707	-0.702623
Australia	141	-0.26569	0.163977	-0.709569
Australia	142	0.363731	0.186594	-0.576363
Australia	143	-0.360996	0.201515	-0.568216
Australia	144	-0.379797	0.177983	-0.806671
Australia	145	-0.0386313	0.127248	-0.603088
Australia	146	-0.407748	0.116193	-0.524062
Australia	147	0.0796506	0.141588	-0.495751
Australia	148	0.108456	0.105595	-0.394128
Australia	149	-0.301727	0.126093	-0.694816
Australia	150	-0.240996	0.17684	-0.639811
Australia	151	-0.400423	0.233767	-0.863668
Australia	152	0.231759	0.0825033	-0.488154
Australia	153	-0.241297	0.108823	-0.710651
Australia	154	-0.196745	0.0124368	-0.599615
Australia	155	-0.112585	-0.0215914	-0.520176
Australia	156	-0.0972508	0.0170195	-0.753972
Australia	157	-0.310134	0.033437	-0.739428
Australia	158	0.0106439	0.0460966	-0.725659
Australia	159	0.0461082	0.0102461	-0.508058
Australia	160	-0.425025	0.0390194	-0.434613
Australia	161	0.128717	0.155858	-0.614454
Australia	162	-0.30592	0.156766	-0.636468
Australia	163	-0.0241209	0.164314	-0.491332
Australia	164	0.202326	0.245134	-0.52702
Australia	165	0.184001	0.195517	-0.931756
Australia	166	-0.385699	0.217956	-0.401862
Australia	167	-0.0615029	0.204147	-0.629342
Australia	168	-0.271682	0.187798	-0.482507
Australia	169	-0.30707	0.220181	-1.01805
Australia	170	-0.106495	0.0864291	-0.731372
Australia	171	-0.27907	0.157522	-0.626234
Australia	172	0.127771	0.169039	-0.56047
Australia	173	-0.0708988	0.0285853	-0.53675
Australia	174	-0.165687	0.0990713	-0.608263
Australia	175	-0.25843	0.153409	-0.519345
Australia	176	-0.255379	0.179721	-0.634992
Australia	177	-0.216435	0.108892	-0.794102
Australia	178	-0.15672	0.193392	-0.670178
Australia	179	-0.220965	0.10229	-0.673791
Australia	180	-0.464348	0.13362	-0.479655
Australia	181	-0.0311779	0.129781	-0.602567
Australia	182	-0.108819	0.258447	-0.542215
Australia	183	-0.284207	0.26068	-0.626455
Australia	184	-0.235025	0.187493	-0.732385
Australia	185	0.115903	0.122039	-0.66209
Australia	186	-0.28874	0.169618	-0.642891
Australia	187	-0.105381	0.0764914	-0.661508
Australia	188	-0.169153	0.193224	-0.779349
Australia	189	-0.400445	0.237567	-0.676725
Australia	190	0.0154071	0.148903	-0.856387
Australia	191	-0.299382	0.0769397	-0.551409
Australia	192	-0.138692	0.0377634	-0.568664
Australia	193	-0.000730439	0.0578774	-0.557992
Australia	194	-0.136074	0.271237	-0.531048
Australia	195	-0.160608	0.160835	-0.540229
Australia	196	-0.131946	0.118868	-0.400979
Australia	197	0.0104131	0.0811653	-0.743554
Australia	198	-0.356039	0.0317271	-0.54828
Australia	199	-0.0826639	0.148039	-0.795037
Australia	200	-0.533482	0.129914	-0.545892
Australia	201	-0.424195	0.121355	-0.540323
Australia	202	-0.376523	0.0837128	-0.716082
Australia	203	-0.170262	0.0688643	-0.698712
Australia	204	-0.199498	0.0893567	-0.743658
Australia	205	-0.398794	0.153564	-0.692321
Australia	206	0.187602	0.172118	-0.531084
Australia	207	0.193793	0.128315	-0.727377
Australia	208	0.0446469	0.205859	-0.654198
Australia	209	-0.0315585	0.14946	-0.637845
Australia	210	-0.185697	0.142989	-0.77687
Australia	211	-0.0758485	0.140074	-0.820294
Australia	212	-0.12537	0.118943	-0.777166
Australia	213	-0.347791	0.143006	-0.754458
Australia	214	-0.181708	0.218327	-1.00294
Australia	215	-0.38818	0.150536	-0.547431
Australia	216	0.0582987	0.0958392	-0.803959
Australia	217	0.0939336	0.180348	-0.631598
Australia	218	-0.297763	0.179122	-0.71195
Australia	219	-0.281378	0.130668	-0.660604
Australia	220	0.0989503	0.174011	-0.695309
Australia	221	0.00159827	0.139296	-0.340533
Australia	222	-0.172255	0.306729	-0.714174
Australia	223	0.0840028	0.271762	-0.651846
Australia	224	-0.398325	0.214238	-0.521915
Australia	225	-0.279073	0.198556	-0.527807
Australia	226	-0.280058	0.1276	-0.751591
Australia	227	0.122964	0.248022	-0.52717
Australia	228	-0.0436685	0.221744	-0.858923
Australia	229	-0.197685	0.139081	-0.607443
Australia	230	-0.079462	0.0788325	-0.419198
Australia	231	-0.0563459	0.0452924	-0.656484
Australia	232	-0.154067	0.099639	-0.693103
Australia	233	-0.0977634	0.0431395	-0.573157
Australia	234	0.249095	0.208182	-0.611005
Australia	235	-0.199619	0.158977	-0.786052
Australia	236	-0.205739	0.26699	-0.846294
Australia	237	-0.133198	0.327771	-0.722451
Australia	238	-0.164507	0.17761	-0.663482
Australia	239	-0.103478	0.188716	-0.707345
Australia	240	-0.0825058	0.332373	-0.484359
Australia	241	-0.18909	0.247569	-0.309839
Australia	242	-0.187282	0.14892	-0.84114
Australia	243	-0.223753	0.125793	-0.930291
Australia	244	-0.102676	0.138779	-0.424771
Australia	245	0.0826916	0.0663861	-0.969752
Australia	246	0.0186675	0.035391	-0.318219
Australia	247	-0.218586	0.0267937	-0.383955
Australia	248	-0.0236343	-0.0383064	-0.72432
Australia	249	-0.209338	-0.0474911	-0.703242
Australia	250	-0.123301	0.0843042	-0.46157
Australia	251	0.0430491	0.0767963	-0.445079
Australia	252	-0.0787111	0.135112	-0.708063
Australia	253	-0.0708033	0.181669	-0.722484
Australia	254	-0.336383	0.277419	-0.757261
Australia	255	-0.249278	0.249727	-0.704775
Australia	256	-0.342364	0.212805	-0.543701
Australia	257	-0.221791	0.152733	-0.350972
Australia	258	-0.0447626	0.103807	-0.659073
Australia	259	-0.112761	0.150499	-0.728077
Australia	260	-0.196905	0.0633196	-0.634627
Australia	261	-0.546355	0.0913845	-0.79511
Australia	262	-0.358884	-0.0413242	-0.527339
Australia	263	-0.32332	0.0491794	-0.610195
Australia	264	-0.194252	0.137879	-0.715322
Australia	265	-0.218367	0.197818	-0.50157
Australia	266	-0.210712	0.109955	-0.686873
Australia	267	-0.284906	0.2206	-0.583707
Australia	268	-0.0117732	0.0695252	-0.751533
Australia	269	-0.328752	0.0576531	-0.912924
Australia	270	-0.469245	0.0814789	-0.90765
Australia	271	-0.36919	0.176053	-0.74719
Australia	272	0.0996135	0.357842	-0.711478
Australia	273	-0.241481	0.234615	-0.569771
Australia	274	-0.233822	0.158966	-0.656688
Australia	275	-0.162092	0.0247205	-0.599093
Australia	276	-0.305937	0.229857	-0.600197
Australia	277	-0.355559	0.19252	-0.742178
Australia	278	-0.34672	0.20377	-0.73763
Australia	279	-0.201675	0.257007	-0.86063
Australia	280	0.0041862	0.0508354	-0.713803
Australia	281	-0.217598	0.0821428	-0.761255
Australia	282	0.255672	0.223473	-0.622998
Australia	283	0.199441	0.13999	-0.609854
Australia	284	-0.0326523	0.181976	-0.760957
Australia	285	-0.290075	0.221838	-0.741797
Australia	286	0.0800369	0.249402	-0.440765
Australia	287	-0.380072	0.212082	-0.689685
Australia	288	0.0821775	0.157721	-0.838178
Australia	289	0.0441209	0.105255	-0.402618
Australia	290	0.0135308	0.132449	-0.803748
Australia	291	-0.138107	0.0797207	-0.683837
Australia	292	-0.272312	0.105926	-0.626955
Australia	293	-0.0868338	0.0869094	-0.752778
Australia	294	-0.265021	0.184128	-0.771368
Australia	295	-0.03648	0.167613	-0.54366
Australia	296	-0.228624	0.186702	-0.590609
Australia	297	-0.274807	0.116984	-0.577744
Australia	298	-0.194648	0.17324	-0.767174
Australia	299	-0.144757	0.180553	-0.828275
Australia	300	-0.295156	0.179393	-0.379022
Australia	301	0.0267911	0.192538	-0.98764
Australia	302	-0.27621	0.227792	-0.704425
Australia	303	-0.0674987	0.190095	-0.665722
Australia	304	-0.193387	0.0202513	-0.612719
Australia	305	0.128151	0.0622024	-0.689001
Australia	306	-0.0810058	0.0719262	-0.690411
Australia	307	-0.0841182	0.126929	-0.930531
Australia	308	-0.104604	0.109234	-0.423654
Australia	309	-0.360021	0.16455	-0.271528
Australia	310	-0.132252	0.113547	-0.850809
Australia	311	-0.402533	0.0809161	-0.550907
Australia	312	-0.203787	0.0660668	-0.650661
Australia	313	-0.1391	0.143707	-0.628142
Australia	314	-0.0283412	0.162752	-0.818668
Australia	315	-0.329566	0.0995217	-0.60831
Australia	316	-0.317455	0.0979289	-0.644244
Australia	317	-0.31407	0.135267	-0.486937
Australia	318	-0.0054172	0.178546	-0.63075
Australia	319	-0.428307	0.127778	-0.546849
Australia	320	-0.487939	0.200289	-0.642544
Australia	321	-0.207122	0.273507	-0.612732
Australia	322	-0.0362127	0.151169	-0.652382
Australia	323	-0.321657	0.169169	-0.677496
Australia	324	0.000554815	0.219706	-0.644448
Australia	325	-0.0234122	0.136087	-0.575548
Australia	326	0.0376212	0.25048	-0.679636
Australia	327	-0.131799	0.20536	-0.498971
Australia	328	0.192309	0.132302	-0.419968
Australia	329	-0.260057	0.0335854	-0.383528
Australia	330	0.120615	0.019685	-0.604915
Australia	331	-0.0898534	-0.0132051	-0.740901
Australia	332	-0.400006	0.0167465	-0.823691
Australia	333	-0.209443	0.0420379	-0.695492
Australia	334	-0.480752	0.137545	-0.833739
Australia	335	-0.0445751	0.0531331	-0.625773
Australia	336	-0.0048527	0.15897	-0.613347
Australia	337	-0.292752	0.0993983	-0.468503
Australia	338	-0.573298	0.0997251	-0.799687
Australia	339	-0.220113	0.0999481	-0.784682
Australia	340	-0.410707	0.13215	-0.655708
Australia	341	-0.122633	0.0805711	-0.458427
Australia	342	-0.359292	0.0743777	-0.836201
Australia	343	-0.0961516	0.150262	-0.703312
Australia	344	0.0722347	0.132066	-0.638353
Australia	345	-0.128403	0.0131519	-0.576516
Australia	346	-0.095708	0.134611	-0.658937
Australia	347	0.36792	0.268954	-0.660408
Australia	348	-0.210038	0.267895	-0.756167
Australia	349	-0.00523179	0.273264	-0.604095
Australia	350	-0.47257	0.281176	-0.765878
Australia	351	-0.45459	0.291418	-0.534137
Australia	352	0.0936992	0.30595	-0.752362
Australia	353	0.0945987	-0.0206872	-0.784843
Australia	354	0.168603	-0.0612528	-0.464111
Australia	355	0.150344	0.0957069	-0.655158
Australia	356	-0.324874	0.0354571	-0.672862
Australia	357	-0.198028	-0.0690273	-0.852802
Australia	358	-0.205271	-0.144956	-0.406124
Australia	359	-0.0464994	-0.014548	-0.15989
Australia	360	-0.328438	-0.0258797	-0.412365
Australia	361	-0.326832	0.0296629	-0.554342
Australia	362	-0.295488	0.0578461	-0.68322
Australia	363	-0.11436	-0.132604	-0.621262
Australia	364	-0.460927	0.0229048	-0.653846
Australia	365	-0.141855	0.0467373	-0.760295
Australia	366	-0.528915	0.130439	-0.842947
Australia	367	-0.117582	0.0871677	-0.200824
Australia	368	-0.137493	0.0804713	-0.981251
Australia	369	-0.17275	0.0612266	-0.426518
Australia	370	-0.014543	0.174247	-0.773846
Australia	371	-0.128388	0.218498	-0.528418
Australia	372	-0.313164	0.17011	-0.585243
Australia	373	-0.12032	0.168522	-0.518148
Australia	374	-0.11482	0.133317	-0.486308
Australia	375	-0.0576005	0.14103	-0.49635
Australia	376	-0.0893032	0.170116	-0.580135
Australia	377	-0.106486	0.154779	-0.693433
Australia	378	-0.193119	0.220941	-0.755273
Australia	379	-0.179885	0.0485638	-0.687698
Australia	380	-0.216845	0.0324889	-0.623389
Australia	381	0.103361	0.0711689	-0.808593
Australia	382	-0.0285497	0.0737129	-0.800035
Australia	383	-0.168274	0.102354	-0.748823
Australia	384	-0.27264	0.0490361	-0.548319
Australia	385	-0.219173	0.105315	-0.441592
Australia	386	-0.10354	0.0855909	-0.636759
Australia	387	0.171656	0.205112	-0.486686
Australia	388	-0.0625677	0.150303	-0.553886
Australia	389	-0.00340441	-0.00627484	-0.53835
Australia	390	-0.0814697	0.0725618	-0.638629
Australia	391	-0.314838	0.092314	-0.493042
Australia	392	-0.367863	0.149901	-0.51603
Australia	393	-0.602903	0.0884513	-0.774043
Australia	394	-0.599918	0.0650444	-0.812879
Australia	395	-0.0181611	0.0834521	-0.72382
Australia	396	-0.100777	0.113623	-0.460496
Australia	397	-0.373979	0.0732212	-0.771532
Australia	398	-0.252985	0.0682657	-0.753485
Australia	399	0.0488182	0.116741	-0.670683
Australia	400	-0.0627883	0.178633	-0.447701
Australia	401	-0.186873	0.129853	-0.515188
Australia	402	-0.199403	0.123029	-0.662945
Australia	403	-0.0679004	0.16724	-0.860195
Australia	404	-0.292718	0.105353	-0.397777
Australia	405	0.0890884	0.0828996	-0.686365
Australia	406	-0.171889	0.0855314	-0.601581
Australia	407	-0.122007	0.0861497	-0.98801
Australia	408	0.00625061	0.120956	-0.959478
Australia	409	-0.527566	0.114821	-1.04519
Australia	410	-0.33962	0.138264	-0.754285
Australia	411	-0.244232	0.228545	-0.663247
Australia	412	-0.294646	0.143239	-0.787707
Australia	413	-0.419959	0.127473	-0.730419
Australia	414	-0.0269247	0.0745028	-0.815329
Australia	415	-0.294837	0.0333803	-0.723369
Australia	416	-0.128036	0.0499684	-0.574038
Australia	417	-0.279999	0.162779	-0.52502
Australia	418	-0.157075	0.145722	-0.453036
Australia	419	-0.288228	0.14755	-0.597787
Australia	420	-0.07717	0.0627159	-0.659124
Australia	421	-0.181112	0.147487	-0.648496
Australia	422	-0.0155263	0.120017	-1.08408
Australia	423	-0.211274	0.209372	-0.871778
Australia	424	-0.291959	0.102617	-0.905559
Australia	425	-0.0336242	0.16755	-0.388018
Australia	426	-0.111671	0.175423	-0.582495
Australia	427	-0.278966	0.158625	-0.601021
Australia	428	-0.127493	0.0281835	-0.702593
Australia	429	-0.284515	0.16375	-0.601451
Australia	430	-0.322676	0.22325	-0.765775
Australia	431	0.019527	0.0859727	-0.967447
Australia	432	-0.172899	0.0849458	-0.990537
Australia	433	-0.164225	0.120947	-0.823937
Australia	434	-0.239726	0.20742	-0.904819
Australia	435	-0.335615	0.131921	-0.947308
Australia	436	-0.238432	0.119474	-0.733239
Australia	437	-0.349281	0.0393899	-0.722324
Australia	438	0.129962	-0.0527209	-0.640429
Australia	439	0.0323228	0.162388	-0.523581
Australia	440	-0.413418	0.211609	-0.586498
Australia	441	-0.346839	0.13413	-0.589152
Australia	442	-0.174888	0.12382	-0.511621
Australia	443	-0.244502	-0.00573167	-0.491347
Australia	444	-0.0698357	0.0114572	-0.535425
Australia	445	-0.301478	0.0451189	-0.608008
Australia	446	-0.187221	0.066952	-0.756478
Australia	447	-0.098913	-0.0427637	-0.57758
Australia	448	0.0543532	0.07592	-0.763658
Australia	449	-0.222544	0.020253	-0.8264
Australia	450	-0.172352	-0.0238653	-0.694696
Australia	451	-0.187619	-0.0145321	-0.528906
Australia	452	-0.180752	0.0691292	-0.874729
Australia	453	0.013862	0.0620555	-0.634912
Australia	454	-0.40257	0.0688505	-0.556563
Australia	455	-0.103826	0.126964	-0.378107
Australia	456	-0.146935	0.14953	-0.391182
Australia	457	-0.174735	0.0941166	-0.408943
Australia	458	-0.0630371	0.11595	-0.521167
Australia	459	-0.175099	-0.0533899	-0.699383
Australia	460	-0.366185	0.117859	-0.439642
Australia	461	-0.259913	0.173848	-0.463341
Australia	462	-0.244587	0.159597	-0.695122
Australia	463	-0.151173	0.195927	-0.585021
Australia	464	-0.13123	0.187775	-0.725412
Australia	465	-0.0674877	0.124831	-0.661378
Australia	466	-0.156683	0.130233	-0.757412
Australia	467	-0.317712	0.224448	-0.23515
Australia	468	-0.00874686	0.0339457	-0.231979
Australia	469	-0.304385	0.114627	-0.59674
Australia	470	-0.357082	0.0624209	-0.779599
Australia	471	-0.403654	0.0324252	-0.718188
Australia	472	-0.240449	0.148111	-0.754437
Australia	473	-0.268148	0.0727466	-0.958792
Australia	474	-0.297327	0.0710511	-0.798909
Australia	475	-0.0612337	0.00909589	-0.696025
Australia	476	-0.224284	-0.0130882	-0.666337
Australia	477	-0.372857	-0.00766984	-0.712755
Australia	478	-0.360406	0.117423	-0.636795
Australia	479	-0.445936	0.0787843	-0.616961
Australia	480	-0.0128417	0.126286	-0.587028
Australia	481	0.0098158	0.0711352	-0.779725
Australia	482	-0.37951	0.0642402	-0.638114
Australia	483	-0.254428	0.0557166	-0.595497
Australia	484	-0.267243	-0.0327397	-0.651008
Australia	485	-0.0121341	0.0143791	-0.607959
Australia	486	-0.231877	0.109334	-0.638056
Australia	487	0.0858765	0.0823624	-0.666009
Australia	488	-0.196051	0.206001	-0.745571
Australia	489	-0.26217	0.194045	-0.522707
Australia	490	-0.380131	0.186366	-0.906955
Australia	491	-0.118377	0.176575	-0.657131
Australia	492	-0.0803853	0.157918	-0.63405
Australia	493	-0.220205	0.170646	-0.650322
Australia	494	-0.102875	0.175987	-0.681399
Australia	495	-0.230274	0.222024	-0.696183
Australia	496	-0.238881	0.141926	-0.680175
Australia	497	-0.116248	0.113223	-0.657689
Australia	498	-0.0618102	0.0997221	-0.485201
Australia	499	-0.315008	0.212407	-0.448071
Australia	500	0.0060418	0.154165	-1.00177
Australia	501	-0.346936	0.171214	-0.783269
Australia	502	-0.162239	0.0767682	-0.574419
Australia	503	-0.0898755	0.250134	-0.767841
Australia	504	-0.210183	0.126335	-0.743437
Australia	505	-0.265616	0.124136	-0.7681
Australia	506	-0.164612	0.0779816	-0.633195
Australia	507	0.0349348	0.105499	-0.566416
Australia	508	-0.34132	0.208756	-0.992576
Australia	509	-0.268445	0.133116	-0.88064
Australia	510	-0.413658	0.153697	-0.722992
Australia	511	0.0232912	0.214931	-0.788098
Australia	512	-0.17253	0.348181	-0.914779
Australia	513	-0.257734	0.291873	-0.817259
Australia	514	-0.0818583	0.331247	-0.563485
Australia	515	-0.405811	0.263683	-0.458307
Australia	516	-0.165361	0.251956	-0.684484
Australia	517	-0.139609	0.18895	-0.796995
Australia	518	0.0927708	0.16262	-0.709372
Australia	519	-0.077787	0.293316	-0.661796
Australia	520	-0.0808875	0.164167	-0.396355
Australia	521	0.247341	0.188647	-0.46462
Australia	522	-0.274494	0.172805	-0.514694
Australia	523	-0.175085	0.296845	-0.491348
Australia	524	-0.291279	0.22094	-0.747814
Australia	525	-0.284649	0.309679	-0.735952
Australia	526	-0.224581	0.301819	-0.534701
Australia	527	-0.168439	0.246546	-0.603276
Australia	528	-0.230329	0.171124	-0.787979
Australia	529	-0.292464	0.201103	-0.73513
Australia	530	-0.328804	0.319038	-0.481487
Australia	531	-0.182618	0.304469	-0.456911
Australia	532	-0.230534	0.200086	-0.50501
Australia	533	-0.345965	0.169454	-0.526637
Australia	534	-0.342561	0.230771	-0.618377
Australia	535	-0.30356	0.140423	-0.883217
Australia	536	-0.303311	0.0312682	-0.720793
Australia	537	-0.335101	-0.00938921	-0.536459
Australia	538	-0.415462	0.0110678	-0.493208
Australia	539	-0.0641606	-0.0167875	-0.825703
Australia	540	-0.208796	0.14175	-0.563949
Australia	541	-0.0835795	0.120369	-0.682451
Australia	542	-0.301957	0.00876749	-0.533207
Australia	543	-0.25882	0.150281	-0.648211
Australia	544	-0.449345	0.131418	-0.499507
Australia	545	-0.0248749	0.119209	-0.362505
Australia	546	-0.0463259	0.113292	-0.579249
Australia	547	-0.0366415	0.12935	-0.84535
Australia	548	0.027017	0.113057	-0.34701
Australia	549	-0.0961087	0.120817	-0.61935
Australia	550	-0.134385	0.158163	-0.706659
Australia	551	-0.227353	0.11749	-0.693403
Australia	552	-0.235494	0.11538	-0.629284
Australia	553	-0.136493	0.106176	-0.65862
Australia	554	-0.29426	0.192223	-0.632905
Australia	555	-0.177316	0.205745	-0.428275
Australia	556	-0.198843	0.203655	-0.725999
Australia	557	-0.234567	0.264117	-0.587654
Australia	558	-0.157707	0.246375	-0.599514
Australia	559	-0.0963684	0.273752	-0.682555
Australia	560	-0.152058	0.380882	-0.529427
Australia	561	-0.181467	0.182013	-0.747084
Australia	562	-0.146043	0.128688	-0.0929129
Australia	563	-0.0949861	0.14978	-0.011639
Australia	564	-0.345877	0.205698	-0.580834
Australia	565	-0.285668	0.150158	-0.539601
Australia	566	-0.0156038	0.0909817	-0.645534
Australia	567	-0.141141	0.115424	-0.61606
Australia	568	-0.174012	0.189206	-0.880028
Australia	569	-0.320371	0.132947	-0.86531
Australia	570	-0.106618	0.0844999	-1.05407
Australia	571	-0.262147	0.00281835	-0.714132
Australia	572	-0.17888	0.141692	-0.605608
Australia	573	-0.2421	0.101223	-0.752838
Australia	574	0.02241	0.195314	-0.810525
Australia	575	0.0336187	0.123181	-0.728316
Australia	576	-0.0414366	0.282517	-0.621943
Australia	577	-0.0436878	0.132665	-0.116325
Australia	578	0.209397	0.235342	-0.545633
Australia	579	-0.443118	-0.0671593	-0.356499
Australia	580	-0.133124	0.107377	-0.769624
Australia	581	-0.0885318	0.0878191	-0.499769
Australia	582	-0.410894	0.0814258	-0.81481
Australia	583	0.0286385	0.1086	-0.511095
Australia	584	-0.155294	0.178348	-0.600128
Australia	585	-0.171908	0.206218	-0.671631
Australia	586	-0.254447	0.176358	-0.78234
Australia	587	0.0417955	0.189469	-0.843721
Australia	588	-0.227662	0.161722	-0.80481
Australia	589	-0.375778	0.214331	-0.915777
Australia	590	-0.166454	0.275365	-0.880504
Australia	591	-0.269179	0.300819	-0.842812
Australia	592	-0.374665	0.122496	-0.535602
Australia	593	-0.0529918	0.0994227	-0.62397
Australia	594	-0.242024	0.161331	-0.798514
Australia	595	-0.281836	0.0962237	-0.778134
Australia	596	-0.233853	0.191642	-0.860432
Australia	597	-0.202101	0.227625	-0.79684
Australia	598	-0.0751368	0.254658	-0.616082
Australia	599	0.129238	0.157791	-0.657365
Australia	600	0.113987	0.0882716	-0.796675
Australia	601	-0.321346	0.127797	-0.876102
Australia	602	0.0260796	0.0292802	-0.517573
Australia	603	-0.227724	0.0353864	-0.46029
Australia	604	-0.130085	0.109421	-1.02677
Australia	605	-0.143726	0.0490539	-0.954121
Australia	606	-0.143803	-0.016336	-0.906908
Australia	607	-0.13942	0.0379516	-0.867251
Australia	608	-0.447768	0.110484	-0.68795
Australia	609	-0.423698	0.0797795	-0.780035
Australia	610	-0.26741	0.00579008	-0.635181
Australia	611	-0.216846	-0.00237373	-0.867489
Australia	612	-0.282612	0.159328	-0.704703
Australia	613	-0.133953	0.0348273	-0.294113
Australia	614	-0.43528	0.19039	-0.512623
Australia	615	-0.0253097	0.157711	-0.814118
Australia	616	-0.0860004	-0.00447335	-0.454187
Australia	617	0.0119252	-0.0543354	-0.53042
Australia	618	-0.0805355	-0.015417	-0.364727
Australia	619	-0.352913	0.155072	-0.277339
Australia	620	-0.399117	0.0285633	-0.58635
Australia	621	-0.280664	0.151331	-0.383655
Australia	622	-0.370853	0.0457361	-0.274559
Australia	623	0.115789	0.208685	-0.236247
Australia	624	-0.0791789	0.160391	-0.435305
Australia	625	-0.0384344	0.142093	-0.580588
Australia	626	-0.0946344	0.16051	-0.579266
Australia	627	-0.280969	0.160461	-0.658983
Australia	628	-0.209072	0.16178	-0.735231
Australia	629	-0.376351	0.186693	-0.831089
Australia	630	-0.23783	0.228412	-0.626144
Australia	631	-0.375736	0.151192	-0.687743
Australia	632	-0.0367939	0.154975	-0.656071
Australia	633	-0.0441423	0.258077	-0.616998
Australia	634	-0.188846	0.235392	-0.47985
Australia	635	-0.205977	0.220487	-1.04854
Australia	636	-0.036393	0.152421	-0.571402
Australia	637	-0.201492	0.222776	-0.677456
Australia	638	-0.355288	0.133361	-0.64235
Australia	639	-0.402026	0.0973359	-0.764065
Australia	640	-0.145189	0.127339	-0.659749
Australia	641	-0.188509	0.109881	-0.690062
Australia	642	-0.110491	0.108242	-0.622007
Australia	643	-0.353235	0.14811	-0.522777
Australia	644	-0.466917	0.123215	-0.514956
Australia	645	-0.393187	0.160097	-0.643403
Australia	646	-0.341944	0.15069	-0.726494
Australia	647	0.0750792	0.142432	-0.624003
Australia	648	-0.114309	0.0870482	-0.699371
Australia	649	-0.235637	0.197654	-0.493012
Australia	650	-0.280767	0.207444	-0.623174
Australia	651	-0.297212	0.168917	-0.519317
Australia	652	-0.095513	0.165453	-1.02996
Australia	653	0.00449935	0.228393	-0.97999
Australia	654	-0.135686	0.292924	-0.530383
Australia	655	-0.278007	0.306684	-0.810646
Australia	656	-0.486353	0.176773	-0.518766
Australia	657	-0.273633	0.34156	-0.537774
Australia	658	0.103034	0.337042	-0.510702
Australia	659	-0.516668	0.0915128	-0.410208
Australia	660	-0.266925	-0.0283733	-0.422175
Australia	661	-0.00530077	-0.0951269	-0.410698
Australia	662	0.0206242	-0.103245	-0.512355
Australia	663	-0.420635	-0.00465429	-0.645331
Australia	664	-0.424125	-0.0766014	-0.29963
Australia	665	-0.318459	-0.0203042	-0.979483
Australia	666	-0.419285	-0.0129321	-0.697763
Australia	667	-0.20715	-0.0305396	-0.849317
Australia	668	-0.287929	-0.0675747	-0.715896
Australia	669	-0.135682	-0.0529242	-0.663715
Australia	670	-0.0960473	0.00224002	-1.02146
Australia	671	-0.173559	0.0718782	-0.510267
Australia	672	-0.148472	0.0634041	-0.840076
Australia	673	0.0218283	0.0273268	-0.612488
Australia	674	-0.614998	0.0580816	-0.604304
Australia	675	-0.218267	0.047261	-0.602817
Australia	676	-0.401241	0.00286961	-0.53243
Australia	677	-0.259109	0.10199	-0.833884
Australia	678	-0.287691	0.0636023	-0.778005
Australia	679	-0.24108	0.0543856	-0.567901
Australia	680	-0.0479818	-0.0307027	-0.699135
Australia	681	-0.320969	-0.0219856	-0.565266
Australia	682	-0.262379	0.0433804	-0.761927
Australia	683	-0.142314	0.0214582	-0.82966
Australia	684	-0.312248	-0.0580844	-0.897027
Australia	685	-0.414136	-0.044854	-0.924047
Australia	686	-0.389931	-0.053828	-0.756871
Australia	687	-0.0654587	0.0013118	-0.884089
Australia	688	0.05659	0.0296984	-0.930771
Australia	689	-0.0264449	0.0429456	-0.660057
Australia	690	-0.0291551	0.0667852	-0.657594
Australia	691	-0.200848	0.00371867	-0.808342
Australia	692	-0.325128	0.0114676	-0.741986
Australia	693	-0.155253	-0.00715398	-0.718942
Australia	694	-0.371037	0.117	-0.763311
Australia	695	-0.165934	0.0498279	-0.651711
Australia	696	-0.17255	0.206214	-0.514621
Australia	697	-0.144327	0.170625	-0.912448
Australia	698	-0.0231015	0.132948	-0.521649
Australia	699	-0.0982331	0.132246	-0.477728
Australia	700	-0.181919	0.05883	-0.316264
Australia	701	-0.276034	0.0144156	-1.01187
Australia	702	-0.310735	0.133157	-0.692822
Australia	703	-0.129443	0.0560875	-0.706554
Australia	704	-0.210687	0.106405	-0.534226
Australia	705	-0.266918	0.217425	-0.626913
Australia	706	-0.138726	0.15367	-0.644928
Australia	707	0.0497713	0.147263	-0.517422
Australia	708	-0.0983164	0.038074	-0.757224
Australia	709	-0.161781	0.152596	-0.666718
Australia	710	-0.220347	0.114361	-0.914694
Australia	711	-0.2544	0.16127	-0.908286
Australia	712	-0.388816	0.0730422	-0.605811
Australia	713	-0.372591	0.0702314	-0.609351
Australia	714	-0.126115	0.043413	-0.532833
Australia	715	0.0203398	0.0206983	-0.652401
Australia	716	-0.287755	0.117153	-0.215141
Australia	717	0.148009	0.168118	-0.269087
Australia	718	0.192915	0.0294422	-1.0039
Australia	719	0.0398855	0.130901	-0.518573
Australia	720	0.0180024	0.130849	-0.752254
Australia	721	-0.126706	0.113981	-0.669548
Australia	722	-0.277336	0.099752	-0.825904
Australia	723	-0.216961	0.095969	-0.789106
Australia	724	-0.021575	0.141079	-0.698321
Australia	725	-0.449063	0.0884662	-0.497738
Australia	726	-0.288508	0.206201	-0.551393
Australia	727	-0.136385	0.183857	-0.447532
Australia	728	-0.254563	0.145821	-0.689517
Australia	729	-0.55148	0.0675577	-0.724603
Australia	730	-0.463637	0.0879829	-0.674925
Australia	731	-0.48598	0.122378	-0.570782
Australia	732	-0.00380631	0.168437	-0.49006
Australia	733	-0.325206	0.101689	-0.436603
Australia	734	-0.184706	0.117728	-0.831972
Australia	735	-0.032836	0.0616312	-0.792531
Australia	736	-0.266733	-0.00888636	-0.668414
Australia	737	-0.1576	0.239644	-0.645435
Australia	738	-0.160933	0.242806	-0.621489
Australia	739	-0.283014	0.288441	-0.509532
Australia	740	-0.382802	0.155097	-1.09714
Australia	741	0.185022	0.0987727	-0.728237
Australia	742	-0.483395	0.169639	-0.533673
Australia	743	-0.297084	0.235088	-0.754665
Australia	744	-0.498441	0.0438553	-0.628538
Australia	745	-0.184424	0.0639423	-0.654296
Australia	746	-0.294964	0.141194	-0.545832
Australia	747	-0.205751	0.137699	-0.878671
Australia	748	-0.271115	0.156571	-0.665818
Australia	749	-0.326277	0.140603	-0.386667
Australia	750	-0.210002	0.11296	-0.621116
Australia	751	-0.203856	0.133168	-0.672213
Australia	752	-0.463099	0.0865886	-0.475987
Australia	753	-0.0954717	0.159528	-0.643269
Australia	754	-0.276982	0.0147456	-0.680606
Australia	755	0.0244487	0.104528	-0.64015
Australia	756	-0.225087	0.0227586	-0.65627
Australia	757	-0.140084	0.0703559	-0.668356
Australia	758	-0.180213	0.0391632	-0.763663
Australia	759	-0.411859	0.0795123	-0.860966
Australia	760	-0.590632	0.108503	-0.527148
Australia	761	-0.14457	0.104363	-0.653792
Australia	762	-0.494877	0.14474	-0.543063
Australia	763	-0.5032	0.165926	-0.413504
Australia	764	-0.221246	0.231321	-0.508558
Australia	765	-0.233642	0.144081	-0.438409
Australia	766	-0.396962	0.0806698	-0.629925
Australia	767	-0.00885846	0.169874	-0.731756
Australia	768	-0.0350382	0.183815	-0.772532
Australia	769	-0.0436431	0.176193	-0.489319
Australia	770	0.050095	0.158811	-0.910851
Australia	771	-0.227245	0.150954	-0.967537
Australia	772	-0.182361	0.205795	-0.526389
Australia	773	-0.055624	0.180252	-0.529769
Australia	774	-0.00415809	0.0713959	-0.55818
Australia	775	-0.093667	0.0949514	-0.792827
Australia	776	-0.00299851	0.0460466	-0.751669
Australia	777	-0.332235	0.150524	-0.532179
Australia	778	-0.125633	0.14162	-0.774452
Australia	779	-0.0689286	0.238521	-0.857754
Australia	780	-0.302068	0.238632	-0.509122
Australia	781	-0.330526	0.160886	-1.13964
Australia	782	-0.0545749	0.229474	-0.534921
Australia	783	-0.0676633	0.158568	-1.07973
Australia	784	-0.22429	0.224107	-0.540024
Australia	785	-0.15527	0.204293	-0.559719
Australia	786	-0.156565	0.10135	-0.63174
Australia	787	-0.282352	0.138792	-0.512688
Australia	788	-0.237782	0.0272044	-0.544089
Australia	789	-0.0445705	0.0529999	-0.592876
Australia	790	-0.236171	0.0430387	-0.515524
Australia	791	-0.240585	0.0864697	-0.306169
Australia	792	-0.072902	0.0801306	-0.809872
Australia	793	-0.283788	0.0536859	-0.698735
Australia	794	-0.199721	0.0532996	-0.598062
Australia	795	-0.422821	0.127447	-0.782395
Australia	796	-0.277134	0.0830759	-0.698605
Australia	797	-0.199733	0.156982	-0.707057
Australia	798	-0.265077	0.21575	-0.550029
Australia	799	-0.181453	0.159925	-0.932989
Australia	800	-0.233849	0.10692	-0.467269
Australia	801	-0.261742	0.181118	-0.494581
Australia	802	-0.381759	0.118931	-0.745732
Australia	803	-0.405939	0.173522	-0.692533
Australia	804	-0.572068	0.116895	-0.62098
Australia	805	-0.253906	0.17208	-0.605826
Australia	806	-0.270713	0.127073	-0.624887
Australia	807	-0.152615	0.161106	-0.55964
Australia	808	-0.0424515	0.238292	-0.632962
Australia	809	-0.0415834	0.244237	-0.6416
Australia	810	-0.137367	0.15837	-0.624712
Australia	811	-0.224123	0.232101	-0.730062
Australia	812	-0.167217	0.31209	-0.653321
Australia	813	-0.0514815	0.276665	-0.642444
Australia	814	-0.00434866	0.12098	-0.600967
Australia	815	-0.262432	0.0738063	-0.820519
Australia	816	-0.0643551	0.16298	-0.769091
Australia	817	0.0257652	0.170414	-0.689002
Australia	818	0.0999349	0.195657	-0.804072
Australia	819	-0.279965	0.137749	-0.671348
Australia	820	-0.120719	0.0703194	-0.856059
Australia	821	-0.219458	-0.00065054	-0.603654
Australia	822	0.0330743	0.155121	-0.610789
Australia	823	0.01666	0.239402	-0.452931
Australia	824	-0.182363	0.132424	-0.614157
Australia	825	-0.162086	0.225653	-0.762504
Australia	826	-0.196147	0.193782	-0.527118
Australia	827	-0.357791	0.0561836	-0.653515
Australia	828	-0.299657	0.129347	-0.640666
Australia	829	-0.226856	0.0778925	-0.546661
Australia	830	-0.230866	0.073041	-0.535819
Australia	831	-0.137889	0.224098	-0.753965
Australia	832	-0.150114	0.273661	-0.506621
Australia	833	-0.330765	0.155545	-0.497236
Australia	834	-0.288893	0.142975	-0.822193
Australia	835	-0.101573	0.108434	-0.738806
Australia	836	-0.0888797	0.206984	-0.616773
Australia	837	0.0318477	0.103019	-0.558573
Australia	838	0.277114	0.119928	-0.571249
Australia	839	0.24398	0.193494	-0.847499
Australia	840	-0.319342	0.187519	-0.679462
Australia	841	-0.207784	0.0792777	-0.497127
Australia	842	-0.349853	0.126798	-0.420485
Australia	843	-0.0255113	0.168524	-0.724827
Australia	844	-0.154805	0.198022	-0.481429
Australia	845	-0.0493455	0.254452	-0.759605
Australia	846	-0.177779	0.143464	-0.73927
Australia	847	-0.298537	0.219206	-0.678829
Australia	848	0.089089	0.110307	-0.756528
Australia	849	-0.0282051	0.15777	-0.587458
Australia	850	-0.149575	0.109667	-0.547214
Australia	851	-0.346121	0.110695	-0.713012
Australia	852	-0.363343	0.074465	-0.753575
Australia	853	-0.233875	0.01743	-0.658983
Australia	854	-0.274287	0.0824928	-0.780897
Australia	855	-0.179853	0.0836816	-0.897304
Australia	856	0.121436	0.146017	-0.577762
Australia	857	0.0550983	0.121864	-0.721866
Australia	858	-0.146376	0.0441662	-0.717576
Australia	859	-0.117287	0.062169	-0.713897
Australia	860	-0.226198	0.117103	-0.479299
Australia	861	-0.190692	-0.0953691	-0.4035
Australia	862	-0.273726	-0.13478	-0.344252
Australia	863	-0.230892	0.31098	-0.379647
Australia	864	-0.242624	0.325988	-0.494386
Australia	865	-0.114697	0.388856	-0.468626
Australia	866	0.0881026	0.237301	-0.700929
Australia	867	-0.377353	0.227532	-0.57731
Australia	868	-0.405075	0.215021	-0.658497
Australia	869	-0.0544072	0.234799	-0.638207
Australia	870	-0.142172	0.142867	-0.758474
Australia	871	-0.139496	0.255951	-0.573402
Australia	872	-0.242761	0.0833051	-0.580251
Australia	873	-0.167155	0.10402	-0.630606
Australia	874	-0.233377	0.0454591	-0.829983
Australia	875	-0.337457	0.0525245	-0.579883
Australia	876	-0.258114	0.0151192	-0.657109
Australia	877	-0.36537	0.0245614	-0.805181
Australia	878	-0.360912	-0.0661995	-0.611959
Australia	879	-0.180083	0.00204916	-0.724943
Australia	880	-0.246563	-0.0225912	-0.712749
Australia	881	0.0407994	0.0916121	-0.683637
Australia	882	-0.321844	0.116684	-0.640661
Australia	883	-0.135457	0.115306	-0.51186
Australia	884	-0.0736409	0.00212951	-0.51687
Australia	885	-0.246365	-0.0337886	-0.812724
Australia	886	-0.178552	0.0931057	-0.354265
Australia	887	-0.342502	0.0847699	-0.683868
Australia	888	-0.158068	-0.0284664	-0.567072
Australia	889	0.0505494	0.0118445	-0.64503
Australia	890	-0.0373099	0.0539743	-0.626327
Australia	891	-0.154606	0.0505336	-0.736782
Australia	892	-0.267761	0.134473	-0.789408
Australia	893	-0.200779	0.0531149	-0.854896
Australia	894	-0.276385	0.140065	-0.675585
Australia	895	-0.122926	0.12789	-0.582181
Australia	896	-0.295493	0.213556	-0.933056
Australia	897	-0.321721	0.161602	-0.939321
Australia	898	-0.1102	0.159765	-0.790561
Australia	899	-0.0801659	0.149996	-0.539236
Australia	900	-0.111167	0.114653	-0.616895
Australia	901	-0.0564764	0.234576	-0.638607
Australia	902	-0.177572	0.154348	-0.613882
Australia	903	-0.0534346	0.0842078	-0.658897
Australia	904	-0.256479	0.0559374	-0.567939
Australia	905	-0.140469	0.0237335	-0.677488
Australia	906	-0.12899	0.0300933	-0.738574
Australia	907	-0.121363	0.0114421	-0.463409
Australia	908	-0.199177	0.00394143	-0.604604
Australia	909	-0.0806928	0.117611	-0.793607
Australia	910	-0.16116	0.181602	-0.757537
Australia	911	-0.0843959	0.0598005	-0.850271
Australia	912	-0.158612	0.0788388	-0.513305
Australia	913	-0.102068	0.0125732	-0.54236
Australia	914	0.0306213	0.0818663	-0.799957
Australia	915	-0.267622	0.0517628	-0.899347
Australia	916	-0.230734	0.118434	-0.666712
Australia	917	0.0116059	0.0672318	-0.827352
Australia	918	-0.075733	0.0913104	-0.559864
Australia	919	-0.188312	0.0805094	-0.731464
Australia	920	-0.156433	0.124991	-0.787538
Australia	921	-0.167938	0.133895	-0.472182
Australia	922	-0.48669	0.154589	-0.841109
Australia	923	-0.600612	0.112979	-0.713015
Australia	924	-0.289538	0.0907714	-0.757226
Australia	925	-0.205914	0.113579	-0.452292
Australia	926	-0.230597	0.134167	-0.49803
Australia	927	-0.342399	0.0794546	-0.544101
Australia	928	-0.342551	0.25313	-0.688031
Australia	929	-0.108062	0.0712331	-0.711276
Australia	930	-0.053562	0.0200795	-0.412831
Australia	931	-0.334524	0.161422	-0.453295
Australia	932	-0.112095	0.203713	-0.750067
Australia	933	-0.21726	0.227608	-0.517354
Australia	934	-0.162407	0.182788	-0.501967
Australia	935	-0.299156	0.118247	-0.502218
Australia	936	-0.0354967	0.155976	-0.597253
Australia	937	0.159228	0.129718	-0.840161
Australia	938	-0.346302	0.168329	-0.533794
Australia	939	0.0902556	0.155539	-0.56205
Australia	940	0.0653463	0.103914	-0.561022
Australia	941	0.178129	0.0693508	-0.657532
Australia	942	-0.276684	0.0841639	-0.596929
Australia	943	-0.07946	0.123571	-0.712149
Australia	944	-0.15985	0.104873	-0.711652
Australia	945	-0.416759	0.178622	-0.750869
Australia	946	-0.486623	0.208636	-0.602171
Australia	947	0.00594489	0.114913	-0.801319
Australia	948	-0.277219	0.143096	-0.783101
Australia	949	-0.218534	0.147503	-0.77393
Australia	950	-0.192232	0.0817876	-0.618656
Australia	951	-0.203626	0.11521	-0.443042
Australia	952	-0.00807613	0.180914	-0.514331
Australia	953	-0.155708	0.131071	-0.471636
Australia	954	-0.184576	0.118223	-0.868216
Australia	955	0.198223	0.125328	-0.525899
Australia	956	-0.0529711	0.136172	-0.373588
Australia	957	0.303668	0.172707	-0.646074
Australia	958	0.289635	0.0526753	-0.589549
Australia	959	-0.50219	0.0926496	-0.661391
Australia	960	-0.236888	0.0539504	-0.62088
Australia	961	-0.118672	0.0788912	-0.491704
Australia	962	-0.259311	0.0665196	-0.40099
Australia	963	-0.463295	0.199884	-0.80859
Australia	964	-0.158239	0.184376	-0.587337
Australia	965	-0.316869	0.0783219	-0.663932
Australia	966	-0.37279	0.147319	-0.622405
Australia	967	-0.318159	0.1532	-0.416435
Australia	968	-0.209164	0.155614	-0.781409
Australia	969	-0.122749	0.0230314	-0.632703
Australia	970	-0.100519	0.0374742	-0.536371
Australia	971	-0.106216	0.187933	-0.407518
Australia	972	-0.135624	0.188006	-0.360584
Australia	973	-0.0834042	0.107975	-0.826054
Australia	974	-0.116208	0.120914	-0.783131
Australia	975	-0.0605254	0.243721	-0.821371
Australia	976	-0.218986	0.192482	-0.853524
Australia	977	-0.338431	0.0871619	-0.877925
Australia	978	-0.0444666	0.141806	-0.583502
Australia	979	-0.206404	0.197058	-0.644786
Australia	980	-0.0935371	0.139258	-0.646214
Australia	981	-0.151227	0.0769365	-0.60528
Australia	982	-0.405176	0.161589	-0.676508
Australia	983	-0.268121	0.104325	-0.539199
Australia	984	-0.205312	0.085497	-0.792129
Australia	985	-0.283494	-0.000287212	-0.770217
Australia	986	-0.305979	0.108504	-0.554485
Australia	987	-0.186301	0.118031	-0.824674
Australia	988	-0.16355	0.0896254	-0.546479
Australia	989	-0.343217	0.14726	-0.831373
Australia	990	0.13658	0.285355	-0.682288
Australia	991	-0.0947788	0.247919	-0.579185
Australia	992	-0.286049	0.199825	-0.674806
Australia	993	-0.321942	0.150953	-0.611538
Australia	994	0.0663395	0.154133	-0.556844
Australia	995	0.255035	0.106053	-0.652788
Australia	996	-0.432499	0.0750867	-0.756717
Australia	997	-0.0551372	0.0976417	-0.596227
Australia	998	-0.206562	0.0440656	-0.479064
Australia	999	-0.0428845	0.133644	-0.798647
Australia	1000	-0.182454	0.104061	-0.648997
Australia	1001	-0.197758	0.136056	-0.588167
Australia	1002	-0.195366	0.175764	-0.726065
Australia	1003	-0.233802	0.159246	-0.796618
Australia	1004	-0.177463	0.205677	-0.672199
Australia	1005	-0.13545	0.268409	-0.617273
Australia	1006	-0.102505	0.177454	-0.7706
Australia	1007	-0.0252768	0.118837	-0.78736
Australia	1008	-0.43603	0.165613	-0.36415
Australia	1009	0.153734	0.179999	-0.516113
Australia	1010	0.121411	0.221523	-0.638064
Australia	1011	-0.388532	0.0511893	-0.764051
Australia	1012	-0.133461	-0.0267276	-0.807992
Australia	1013	-0.101228	0.19091	-0.767475
Australia	1014	-0.0560977	0.192139	-0.659318
Australia	1015	-0.394159	0.219202	-0.592837
Australia	1016	-0.169809	0.229475	-0.590515
Australia	1017	-0.0231295	0.0766385	-0.651508
Australia	1018	-0.0383868	0.0557409	-0.463927
Australia	1019	0.18466	0.158429	-0.794188
Australia	1020	-0.182273	0.096348	-0.482888
Australia	1021	-0.110069	0.0726737	-0.384738
Australia	1022	-0.170172	0.122751	-0.745427
Australia	1023	-0.178002	0.0970072	-0.564804
Australia	1024	-0.0314173	0.0800237	-0.610925
Australia	1025	-0.029775	0.12047	-0.574514
Australia	1026	0.0249379	0.219435	-0.605147
Australia	1027	-0.121804	0.159505	-0.49414
Australia	1028	0.0178341	0.0952644	-0.500604
Australia	1029	-0.129514	0.127693	-0.549015
Australia	1030	0.105752	0.162105	-0.655795
Australia	1031	0.148126	-0.114963	-0.63943
Australia	1032	0.0563021	0.171576	-0.489653
Australia	1033	-0.138054	0.0428086	-0.815558
Australia	1034	-0.183095	0.0829585	-0.849679
Australia	1035	-0.16145	0.0316109	-0.80597
Australia	1036	0.0493635	0.0629032	-0.81089
Australia	1037	-0.400225	0.0407189	-0.920101
Australia	1038	-0.445592	0.0837096	-1.00042
Australia	1039	-0.517752	0.0937752	-0.583793
Australia	1040	-0.22926	0.101741	-0.572197
Australia	1041	0.274008	0.164897	-0.532775
Australia	1042	-0.0977818	0.140274	-0.857251
Australia	1043	-0.436022	0.100991	-0.857553
Australia	1044	-0.619115	0.107087	-1.01702
Australia	1045	-0.224584	0.0803646	-0.631639
Australia	1046	-0.221543	0.145877	-0.636787
Australia	1047	-0.31603	0.185501	-0.628869
Australia	1048	-0.214599	0.142619	-0.735537
Australia	1049	-0.085796	0.149884	-0.383445
Australia	1050	-0.058236	0.136762	-0.454217
Australia	1051	-0.070167	0.129989	-0.720145
Australia	1052	-0.139622	0.0763037	-0.633815
Australia	1053	-0.0100935	0.0846628	-0.577927
Australia	1054	-0.284223	0.271965	-0.833526
Australia	1055	-0.30806	0.179664	-0.499837
Australia	1056	-0.0659771	0.168792	-0.574714
Australia	1057	-0.215578	0.211886	-0.604451
Australia	1058	-0.2742	0.135934	-0.640671
Australia	1059	-0.107458	0.158974	-0.771521
Australia	1060	-0.29183	0.145025	-0.528623
Australia	1061	-0.152593	0.241287	-0.704497
Australia	1062	-0.0475166	0.08625	-0.665594
Australia	1063	-0.230342	0.248541	-0.738979
Australia	1064	-0.162493	0.173561	-0.807743
Australia	1065	-0.146337	0.206444	-0.542182
Australia	1066	-0.0503471	0.160092	-0.895408
Australia	1067	-0.132663	0.190453	-0.651537
Australia	1068	-0.197963	0.13622	-0.1742
Australia	1069	-0.152559	0.220413	-0.592073
Australia	1070	-0.177784	0.204413	-0.549036
Australia	1071	-0.28375	0.182366	-0.65965
Australia	1072	-0.283824	0.189363	-0.537494
Australia	1073	-0.220166	0.107356	-0.478924
Australia	1074	-0.13589	0.0841975	-0.373716
Australia	1075	-0.17922	0.0689308	-0.604209
Australia	1076	-0.0498818	0.188166	-0.617717
Australia	1077	-0.116488	0.157374	-0.522357
Australia	1078	-0.0464069	0.226382	-0.639541
Australia	1079	-0.161431	0.124574	-0.606548
Australia	1080	-0.195067	0.154423	-0.712638
Australia	1081	0.0049869	-0.030048	-0.550355
Australia	1082	-0.205955	0.230131	-0.691424
Australia	1083	-0.162921	0.158097	-0.75141
Australia	1084	-0.195522	0.155604	-0.51261
Australia	1085	0.0970465	0.0878869	-0.505912
Australia	1086	-0.00466696	-0.00405918	-0.492644
Australia	1087	-0.0208799	0.0931661	-0.513599
Australia	1088	-0.268362	0.0861652	-0.474136
Australia	1089	-0.209018	0.101195	-0.325789
Australia	1090	-0.0035387	0.0864358	-0.377987
Australia	1091	0.109882	0.169303	-0.723713
Australia	1092	-0.067212	0.186396	-0.855834
Australia	1093	0.0212232	0.124311	-0.439534
Australia	1094	0.198967	0.129714	-0.695781
Australia	1095	0.187125	0.0641417	-0.85581
Australia	1096	-0.33641	0.155751	-0.797877
Australia	1097	-0.211476	0.0774533	-0.823637
Australia	1098	-0.272488	0.221852	-0.619789
Australia	1099	-0.148362	0.0875394	-0.907769
Australia	1100	-0.147997	0.0438873	-0.351091
Australia	1101	0.0792185	-0.01851	-0.288107
Australia	1102	-0.0885991	-0.0215344	-0.648214
Australia	1103	-0.664052	-0.0185298	-0.635796
Australia	1104	0.0459087	0.0759996	-0.588122
Australia	1105	-0.423937	0.124961	-0.506803
Australia	1106	-0.207029	0.0756611	-0.685201
Australia	1107	-0.0943247	0.204601	-0.810402
Australia	1108	-0.036673	0.281259	-0.179452
Australia	1109	-0.427326	0.068265	-0.223482
Australia	1110	-0.180432	0.107293	-0.859364
Australia	1111	-0.420669	0.149939	-0.695448
Australia	1112	-0.523979	0.174604	-0.788947
Australia	1113	-0.39083	0.285106	-0.817495
Australia	1114	-0.371756	0.266255	-0.766257
Australia	1115	-0.354356	0.319875	-0.699349
Australia	1116	-0.334021	0.32617	-0.692883
Australia	1117	-0.056437	0.330446	-0.692712
Australia	1118	-0.0292368	0.107252	-0.570284
Australia	1119	-0.201327	0.184646	-0.556152
Australia	1120	-0.160958	0.119557	-0.550699
Australia	1121	-0.195956	0.213746	-0.969906
Australia	1122	-0.215214	0.114966	-0.728065
Australia	1123	-0.322744	0.22639	-0.728134
Australia	1124	-0.0656131	0.324218	-0.723761
Australia	1125	-0.010307	0.319537	-0.820457
Australia	1126	-0.202074	0.29516	-0.521116
Australia	1127	0.00495004	0.157141	-0.645662
Australia	1128	0.154386	0.185833	-0.627533
Australia	1129	-0.153077	0.150177	-0.566741
Australia	1130	-0.17499	0.184121	-0.582692
Australia	1131	-0.174532	0.172365	-0.683319
Australia	1132	-0.135637	0.209122	-0.699536
Australia	1133	-0.160975	0.157036	-0.768829
Australia	1134	-0.198745	0.188902	-0.782839
Australia	1135	-0.172288	0.191399	-0.403142
Australia	1136	-0.0193158	0.170785	-0.604123
Australia	1137	-0.185681	0.165717	-0.648535
Australia	1138	-0.248772	0.121861	-0.60095
Australia	1139	-0.105722	0.219692	-0.587008
Australia	1140	-0.254273	0.202542	-0.636634
Australia	1141	-0.526786	0.165199	-0.593432
Australia	1142	-0.00319888	0.235126	-0.407865
Australia	1143	-0.319466	0.167151	-0.414384
Australia	1144	-0.150867	0.21102	-0.74093
Australia	1145	-0.573901	0.224651	-1.049
Australia	1146	-0.483237	0.247488	-0.990278
Australia	1147	0.128691	0.218345	-0.620287
Australia	1148	-0.215252	0.213763	-0.830137
Australia	1149	-0.21514	0.0799822	-0.735564
Australia	1150	-0.172516	0.119236	-0.525453
Australia	1151	-0.179823	0.133304	-0.634527
Australia	1152	-0.0803356	0.0497038	-0.586109
Australia	1153	-0.279127	0.131798	-0.514588
Australia	1154	-0.0899822	0.136183	-0.83962
Australia	1155	-0.255662	0.132601	-0.992252
Australia	1156	-0.237895	0.162596	-0.457794
Australia	1157	-0.0604866	0.17682	-0.755231
Australia	1158	0.0503976	0.241758	-0.959403
Australia	1159	-0.291364	0.197344	-0.649119
Australia	1160	-0.147153	0.137002	-0.72795
Australia	1161	-0.159695	0.00159325	-0.807503
Australia	1162	-0.197145	0.0142992	-0.511383
Australia	1163	-0.203864	0.259527	-0.486574
Australia	1164	-0.190514	0.136056	-0.7191
Australia	1165	-0.424197	0.170607	-0.670037
Australia	1166	-0.425395	0.240145	-0.649428
Australia	1167	0.0250216	0.127168	-0.574355
Australia	1168	-0.21609	0.119298	-0.0813704
Australia	1169	-0.214342	0.193303	-0.446006
Australia	1170	-0.248039	0.146454	-0.595786
Australia	1171	-0.458447	0.13324	-0.620722
Australia	1172	0.12415	0.239266	-0.635187
Australia	1173	0.0269347	0.141257	-0.586613
Australia	1174	-0.626139	0.322756	-0.643216
Australia	1175	-0.247419	0.144845	-0.703873
Australia	1176	-0.468463	0.253524	-0.689974
Australia	1177	0.0597065	0.230442	-0.711801
Australia	1178	-0.146076	-0.0139534	-0.594685
Australia	1179	-0.0363287	0.0614815	-0.611445
Australia	1180	0.0657597	0.0872492	-0.785845
Australia	1181	-0.0224666	0.107068	-0.877437
Australia	1182	-0.0303927	0.170404	-0.521196
Australia	1183	-0.223351	0.158731	-0.473226
Australia	1184	-0.26873	0.0895599	-0.384112
Australia	1185	-0.0531761	0.133952	-0.70233
Australia	1186	-0.0374629	-0.026807	-0.770626
Australia	1187	-0.273682	0.14068	-0.690248
Australia	1188	0.168555	0.187103	-0.498972
Australia	1189	-0.138599	0.23197	-0.567596
Australia	1190	-0.200306	0.158592	-0.654802
Australia	1191	-0.369186	0.175506	-0.719507
Australia	1192	0.193845	0.175477	-0.686437
Australia	1193	-0.144324	0.17394	-0.587078
Australia	1194	-0.307728	0.208827	-0.554533
Australia	1195	-0.0558938	0.0948284	-0.557265
Australia	1196	-0.0763759	0.246634	-0.68649
Australia	1197	-0.245064	0.247268	-0.545977
Australia	1198	-0.22666	0.280755	-0.568112
Australia	1199	-0.253577	0.0301919	-0.635111
Australia	1200	-0.154915	0.171205	-0.607284
Australia	1201	-0.195302	0.163603	-0.518857
Australia	1202	-0.178876	0.178455	-0.776459
Australia	1203	-0.285362	0.0242301	-0.654243
Australia	1204	-0.114498	0.13318	-0.595041
Australia	1205	-0.0829814	0.133592	-0.83133
Australia	1206	-0.235765	0.165521	-0.920351
Australia	1207	-0.148873	0.195823	-0.991143
Australia	1208	0.0539212	0.1071	-0.776415
Australia	1209	-0.192143	0.0480601	-0.734239
Australia	1210	-0.321232	0.0210374	-0.551997
Australia	1211	-0.169629	0.174623	-0.458938
Australia	1212	0.00372257	0.133075	-0.583863
Australia	1213	0.171985	0.0663874	-0.730166
Australia	1214	0.12196	0.0981147	-0.63156
Australia	1215	0.192975	-0.0236655	-0.936335
Australia	1216	0.2241	0.165062	-0.576813
Australia	1217	-0.122792	0.145862	-0.665846
Australia	1218	-0.149569	0.0939272	-0.540394
Australia	1219	-0.110401	0.170344	-0.811181
Australia	1220	-0.0346598	0.245423	-0.921914
Australia	1221	-0.24641	0.117629	-0.464318
Australia	1222	-0.0117425	0.168558	-0.534035
Australia	1223	-0.124618	0.0665756	-0.441656
Australia	1224	-0.165604	0.114628	-0.654318
Australia	1225	-0.226713	0.0977666	-0.662539
Australia	1226	-0.211321	0.0982346	-0.779553
Australia	1227	-0.0557775	0.151462	-0.42433
Australia	1228	0.123316	0.13597	-0.671945
Australia	1229	-0.156655	0.113984	-0.758131
Australia	1230	-0.22226	0.0862805	-0.575621
Australia	1231	-0.0768178	0.0980299	-0.647008
Australia	1232	-0.286079	0.171452	-0.65465
Australia	1233	-0.0904061	0.241708	-0.744217
Australia	1234	-0.056813	0.131475	-0.52641
Australia	1235	-0.0377312	0.146699	-0.427865
Australia	1236	0.0821379	0.17322	-0.725108
Australia	1237	-0.20802	0.226301	-0.754733
Australia	1238	-0.0303217	0.23787	-0.806445
Australia	1239	-0.0426606	0.0909931	-0.384454
Australia	1240	0.0286142	0.210522	-0.463314
Australia	1241	-0.0696786	0.208727	-0.818356
Australia	1242	-0.0955654	0.105867	-0.785224
Australia	1243	-0.192149	0.055727	-0.797893
Australia	1244	-0.200282	0.17425	-0.458221
Australia	1245	-0.16656	0.135755	-0.130972
Australia	1246	-0.272104	0.118911	-0.100362
Australia	1247	-0.199225	0.0604626	-0.0218505
Australia	1248	-0.0425419	0.127772	-0.117378
Australia	1249	-0.369252	0.00302434	-0.0724469
Australia	1250	-0.475368	0.0520894	-0.111986
Australia	1251	-0.397145	0.177119	-0.0714837
Australia	1252	-0.123592	0.0738917	-0.753936
Australia	1253	-0.1597	0.115293	-0.67572
Australia	1254	-0.270311	0.333416	-0.583536
Australia	1255	-0.131964	0.158905	-0.598691
Australia	1256	-0.0839266	0.192372	-0.780106
Australia	1257	-0.293725	0.10789	-0.778711
Australia	1258	-0.120084	0.128559	-0.394699
Australia	1259	-0.270339	0.0440058	-0.638806
Australia	1260	-0.257215	0.0153087	-0.470384
Australia	1261	-0.377685	0.126617	-0.615393
Australia	1262	-0.217194	0.0215783	-0.758764
Australia	1263	-0.271784	0.0601282	-0.58485
Australia	1264	-0.231241	0.112038	-0.496789
Australia	1265	-0.219013	0.0404302	-0.516265
Australia	1266	-0.0566805	0.0204708	-0.571504
Australia	1267	-0.251038	0.051973	-0.745404
Australia	1268	-0.132825	0.374434	-0.658416
Australia	1269	-0.145071	0.195134	-0.585848
Australia	1270	-0.133827	0.301018	-0.770189
Australia	1271	-0.0440938	0.239871	-0.655337
Australia	1272	-0.203946	0.166876	-0.985953
Australia	1273	-0.295904	0.281375	-0.877051
Australia	1274	-0.303579	0.244624	-0.266965
Australia	1275	-0.160378	0.24773	-0.359631
Australia	1276	-0.313983	0.119034	-0.617079
Australia	1277	-0.430608	0.192488	-0.871278
Australia	1278	-0.381253	0.223582	-1.08812
Australia	1279	-0.159903	0.195105	-1.08889
Australia	1280	-0.2626	0.195879	-0.846267
Australia	1281	-0.209931	0.154704	-0.478485
Australia	1282	-0.298601	0.108789	-0.390565
Australia	1283	0.191753	0.0828353	-0.642234
Australia	1284	0.195787	0.00685097	-0.70083
Australia	1285	-0.215724	0.0959912	-0.65593
Australia	1286	-0.229256	0.0995797	-0.531597
Australia	1287	-0.305617	0.0223464	-0.78576
Australia	1288	-0.181136	0.0348638	-0.777043
Australia	1289	-0.229266	0.0728045	-0.97541
Australia	1290	-0.380542	-0.00544344	-0.496492
Australia	1291	-0.324649	0.153428	-0.74013
Australia	1292	-0.0174595	0.20453	-0.488489
Australia	1293	-0.113607	0.264112	-0.478215
Australia	1294	-0.0919331	0.245252	-0.761454
Australia	1295	-0.210415	0.280489	-0.681652
Australia	1296	-0.200523	0.253094	-0.659792
Australia	1297	-0.452815	0.26759	-0.733132
Australia	1298	-0.364287	0.283777	-0.67657
Australia	1299	-0.150019	0.201031	-0.61353
Australia	1300	-0.207327	0.18691	-0.678996
Australia	1301	-0.222374	0.278805	-0.557848
Australia	1302	0.19995	0.238604	-0.570342
Australia	1303	0.129917	0.181604	-0.726962
Australia	1304	-0.427981	0.134993	-0.597346
Australia	1305	-0.120176	0.138582	-0.604026
Australia	1306	-0.0645109	0.20913	-0.518327
Australia	1307	-0.345251	0.176768	-0.793684
Australia	1308	0.02235	0.0908407	-0.570773
Australia	1309	-0.106164	0.0918554	-0.583564
Australia	1310	0.0139935	0.20631	-0.744453
Australia	1311	-0.0475952	0.214856	-0.750363
Australia	1312	-0.356699	0.313789	-0.743456
Australia	1313	-0.114266	0.257401	-0.835174
Australia	1314	0.164543	0.292013	-0.612995
Australia	1315	-0.154274	0.296632	-0.542539
Australia	1316	-0.00338846	0.254486	-0.508496
Australia	1317	-0.328799	0.14187	-0.87472
Australia	1318	-0.19917	0.0398266	-0.677093
Australia	1319	-0.251219	-0.0479496	-0.700307
Australia	1320	-0.132132	0.0130011	-0.673183
Australia	1321	-0.0847267	0.107294	-0.526534
Australia	1322	-0.188236	0.0436895	-0.607377
Australia	1323	0.0333608	0.069558	-0.716846
Australia	1324	-0.075108	-0.0320714	-0.742099
Australia	1325	-0.0912279	-0.104826	-0.855805
Australia	1326	-0.27006	0.109672	-0.68767
Australia	1327	-0.333577	0.126244	-0.658168
Australia	1328	-0.0394957	0.142554	-0.489869
Australia	1329	0.0700342	0.145935	-0.673072
Australia	1330	-0.0547894	0.20613	-0.85955
Australia	1331	-0.0792948	0.186631	-0.506641
Australia	1332	-0.284444	0.169022	-0.591757
Australia	1333	-0.0810668	0.135325	-0.884961
Australia	1334	-0.0913292	0.147085	-0.572155
Australia	1335	-0.222772	0.150306	-0.705121
Australia	1336	-0.257446	0.341564	-0.796349
Australia	1337	-0.154454	0.310853	-0.250905
Australia	1338	0.0609598	0.276355	-0.185843
Australia	1339	-0.175382	0.205609	-0.603616
Australia	1340	-0.194094	0.116584	-0.689901
Australia	1341	-0.222162	0.103222	-0.333218
Australia	1342	-0.138246	0.267985	-0.69119
Australia	1343	-0.0858498	0.359042	-0.672079
Australia	1344	-0.154899	0.234933	-0.666388
Australia	1345	0.0798105	0.174396	-0.598786
Australia	1346	-0.157177	0.175776	-0.785133
Australia	1347	-0.15407	0.147796	-0.706849
Australia	1348	-0.764356	0.189705	-0.626684
Australia	1349	-0.426916	0.207216	-0.744187
Australia	1350	-0.20197	0.16451	-0.597321
Australia	1351	-0.573631	0.230307	-0.629067
Australia	1352	-0.349578	0.318725	-0.636281
Australia	1353	-0.16236	0.305334	-0.629212
Australia	1354	-0.307416	0.254923	-0.434469
Australia	1355	0.00224118	0.0245014	-0.497694
Australia	1356	-0.33233	-0.000424852	-0.678693
Australia	1357	-0.182625	0.0980788	-0.643309
Australia	1358	-0.134461	0.160568	-0.617871
Australia	1359	-0.0148431	0.119252	-0.572868
Australia	1360	-0.320787	0.114697	-0.689548
Australia	1361	-0.158547	0.12027	-0.833654
Australia	1362	-0.190594	0.230547	-0.700904
Australia	1363	-0.0694133	0.171515	-0.612538
Australia	1364	-0.198196	0.17209	-0.780346
Australia	1365	0.0660726	0.220719	-0.795058
Australia	1366	-0.223917	0.201668	-0.652825
Australia	1367	-0.399258	0.319898	-0.558883
Australia	1368	0.0333625	0.225307	-0.663925
Australia	1369	-0.00384177	0.226542	-0.579036
Australia	1370	-0.251922	0.251289	-0.626427
Australia	1371	-0.285537	0.253198	-0.691857
Australia	1372	-0.444342	0.101987	-0.605443
Australia	1373	-0.174018	0.089003	-0.615147
Australia	1374	-0.122697	0.141546	-0.609186
Australia	1375	-0.182347	0.0457288	-0.512028
Australia	1376	-0.187666	0.165934	-0.617946
Australia	1377	-0.195336	0.198329	-0.708877
Australia	1378	-0.180483	0.182494	-0.699998
Australia	1379	-0.170343	0.155464	-0.428647
Australia	1380	-0.253875	0.276345	-0.63642
Australia	1381	-0.323469	0.326839	-0.820548
Australia	1382	-0.438654	0.376392	-0.408364
Australia	1383	-0.245217	0.212003	-0.864476
Australia	1384	-0.240176	0.208457	-0.814434
Australia	1385	-0.180545	0.121993	-0.771126
Australia	1386	-0.253754	0.146053	-0.776071
Australia	1387	-0.10276	0.0994872	-0.789135
Australia	1388	-0.476732	0.264853	-0.991907
Australia	1389	-0.468428	0.163674	-0.833754
Australia	1390	-0.495671	0.225818	-0.754095
Australia	1391	0.270626	-0.0259044	-0.650592
Australia	1392	-0.102661	0.0237183	-0.747094
Australia	1393	-0.0557966	0.0139878	-0.387603
Australia	1394	0.178238	0.109598	-0.358335
Australia	1395	-0.104983	0.216762	-0.797739
Australia	1396	-0.252481	0.136738	-0.88533
Australia	1397	-0.172683	0.0945441	-0.851399
Australia	1398	0.0190233	0.0158072	-0.870582
Australia	1399	-0.0878908	0.0513791	-0.774682
Australia	1400	-0.275219	0.051723	-0.778513
Australia	1401	-0.0299963	0.0486083	-0.804057
Australia	1402	-0.300444	0.0587845	-0.648442
Australia	1403	-0.243243	0.126322	-0.554547
Australia	1404	-0.221266	0.0476153	-0.56641
Australia	1405	-0.168317	0.114871	-0.546251
Australia	1406	0.0592563	0.196416	-0.905388
Australia	1407	-0.290008	0.241102	-0.502367
Australia	1408	-0.148713	0.301872	-0.646641
Australia	1409	-0.194381	0.133485	-0.681155
Australia	1410	-0.212167	0.132803	-0.680147
Australia	1411	-0.177332	0.0716138	-0.630389
Australia	1412	-0.345647	0.0169024	-0.574401
Australia	1413	-0.305554	0.171113	-0.709678
Australia	1414	-0.251209	0.0801057	-0.73885
Australia	1415	-0.233962	0.0900927	-0.62771
Australia	1416	-0.38139	0.128003	-0.778156
Australia	1417	-0.0366322	0.0919827	-0.521572
Australia	1418	0.0696163	0.112416	-0.663693
Australia	1419	-0.485673	0.146729	-0.599139
Australia	1420	-0.351514	0.204116	-0.575172
Australia	1421	-0.305291	0.0943243	-0.457381
Australia	1422	-0.183576	0.130174	-0.759498
Australia	1423	-0.160326	0.00767098	-0.689626
Australia	1424	-0.208702	-0.0134243	-0.697908
Australia	1425	-0.0103612	0.0115729	-0.65117
Australia	1426	-0.0355205	0.0491602	-0.53833
Australia	1427	-0.161838	0.102919	-0.527391
Australia	1428	-0.00137283	0.00256732	-0.352537
Australia	1429	-0.196158	0.107228	-0.332505
Australia	1430	0.127487	0.154087	-0.731037
Australia	1431	-0.0313483	0.183996	-0.809383
Australia	1432	-0.176271	0.138249	-0.567013
Australia	1433	-0.0821258	0.1235	-0.78228
Australia	1434	-0.0724205	0.00360234	-0.580777
Australia	1435	-0.0802713	0.0693709	-1.00367
Australia	1436	-0.23082	0.123498	-0.745027
Australia	1437	0.0377137	0.137587	-0.63905
Australia	1438	-0.289233	-0.125024	-0.371293
Australia	1439	-0.432884	0.110508	-0.508622
Australia	1440	0.0891351	0.0833575	-0.561004
Australia	1441	-0.426355	0.11035	-0.798225
Australia	1442	-0.354907	0.0811389	-0.681597
Australia	1443	-0.0575639	0.112034	-0.795824
Australia	1444	-0.255108	0.089422	-0.667407
Australia	1445	-0.111584	0.0490812	-0.413479
Australia	1446	-0.141864	0.0450622	-0.554087
Australia	1447	-0.0899235	0.0500709	-0.679506
Australia	1448	-0.176724	0.0451587	-0.760476
Australia	1449	-0.201001	0.0889475	-0.751818
Australia	1450	-0.0381225	0.135528	-0.494448
Australia	1451	-0.197041	0.0705162	-0.752279
Australia	1452	-0.258053	0.0993991	-0.510938
Australia	1453	0.212401	0.125202	-0.744879
Australia	1454	-0.093839	0.233661	-0.96341
Australia	1455	-0.272582	0.233193	-0.8966
Australia	1456	-0.34291	0.189358	-0.29976
Australia	1457	-0.322373	0.234374	-0.734276
Australia	1458	-0.177047	0.239554	-0.770081
Australia	1459	-0.200167	0.0777113	-0.640761
Australia	1460	-0.254293	0.218217	-0.541789
Australia	1461	-0.0754046	0.0137958	-0.606684
Australia	1462	-0.016635	-0.00423939	-0.707759
Australia	1463	-0.347315	-0.0236828	-0.77535
Australia	1464	-0.363061	-0.0128909	-0.555642
Australia	1465	-0.138133	-0.0435624	-0.458338
Australia	1466	0.0307496	0.0488587	-0.520968
Australia	1467	0.0929377	0.112014	-0.584238
Australia	1468	-0.0854709	0.139473	-0.583229
Australia	1469	-0.269847	0.156593	-0.592413
Australia	1470	0.114243	0.0642051	-0.696889
Australia	1471	-0.349807	0.07834	-0.667844
Australia	1472	-0.266178	0.102501	-0.550178
Australia	1473	-0.375044	0.116672	-0.546469
Australia	1474	-0.369231	0.120159	-0.590857
Australia	1475	-0.211602	0.088168	-0.882289
Australia	1476	-0.189491	0.067328	-0.726326
Australia	1477	-0.143722	0.0531606	-0.70975
Australia	1478	-0.133147	0.14261	-0.635057
Australia	1479	-0.143814	0.111311	-0.778386
Australia	1480	-0.251556	0.148812	-0.498247
Australia	1481	-0.138033	0.283697	-0.586687
Australia	1482	-0.157794	0.123566	-0.613328
Australia	1483	-0.289057	0.117868	-0.610278
Australia	1484	-0.162375	0.11694	-0.771556
Australia	1485	-0.160425	0.12109	-0.707397
Australia	1486	-0.0720407	0.177663	-0.765251
Australia	1487	-0.255252	0.16609	-0.65949
Australia	1488	-0.383693	0.0478431	-0.834391
Australia	1489	-0.130438	0.190461	-0.600184
Australia	1490	-0.195819	0.125251	-0.4965
Australia	1491	-0.334862	0.0710513	-0.89559
Australia	1492	-0.440285	-0.0424515	-0.571617
Australia	1493	-0.144636	0.0664187	-0.655242
Australia	1494	-0.283243	0.0672765	-0.753858
Australia	1495	-0.0814904	0.112802	-0.854431
Australia	1496	-0.20827	0.155293	-0.902507
Australia	1497	-0.217211	0.202473	-0.632279
Australia	1498	-0.266563	0.283713	-0.603652
Australia	1499	-0.215106	-0.0478723	-0.724663
Australia	1500	-0.11283	0.0554381	-0.508195
Australia	1501	-0.175679	0.0952915	-0.639762
Australia	1502	-0.30007	0.16885	-0.50428
Australia	1503	0.0670537	0.172602	-0.692609
Australia	1504	-0.0337769	0.19662	-0.626972
Australia	1505	-0.0261669	0.188365	-0.928969
Australia	1506	-0.132301	0.0922697	-0.504476
Australia	1507	-0.120985	0.109919	-0.641542
Australia	1508	-0.365892	0.194152	-0.754251
Australia	1509	0.063402	0.190011	-0.71368
Australia	1510	-0.182011	0.192623	-0.731195
Australia	1511	-0.0656519	0.220406	-0.54139
Australia	1512	-0.124779	0.213222	-0.784372
Australia	1513	-0.0920124	0.172825	-0.615074
Australia	1514	-0.0510419	0.149904	-0.630209
Australia	1515	-0.0388027	0.0813712	-0.963282
Australia	1516	-0.0953895	0.10654	-0.787209
Australia	1517	-0.0315226	0.166604	-0.677743
Australia	1518	-0.280271	0.129966	-0.726329
Australia	1519	-0.113568	0.130309	-0.262443
Australia	1520	0.393698	0.134827	-0.234423
Australia	1521	0.4645	0.231289	-0.494965
Australia	1522	0.117989	0.133229	-0.415767
Australia	1523	0.126394	0.109426	-0.460999
Australia	1524	-0.220688	0.192374	-0.764612
Australia	1525	-0.26682	0.197598	-0.782099
Australia	1526	-0.39367	0.179813	-0.749464
Australia	1527	-0.243629	0.188591	-0.60187
Australia	1528	-0.156514	0.17845	-0.563967
Australia	1529	-0.13853	0.162675	-0.408798
Australia	1530	0.149245	0.171291	-0.481278
Australia	1531	-0.164059	0.198605	-0.56503
Australia	1532	-0.0876511	-0.0771568	-0.620215
Australia	1533	-0.290714	0.0487151	-0.767877
Australia	1534	-0.339858	0.00823098	-0.727811
Australia	1535	-0.182281	0.133355	-0.652754
Australia	1536	-0.0948508	0.236213	-0.517147
Australia	1537	-0.180774	0.0948188	-0.695337
Australia	1538	-0.177716	0.123468	-0.535407
Australia	1539	-0.163011	0.0964158	-0.680042
Australia	1540	-0.159462	-0.01731	-0.786574
Australia	1541	-0.140604	0.212771	-0.924318
Australia	1542	-0.287646	0.0935469	-0.375255
Australia	1543	-0.039225	0.0663209	-0.697572
Australia	1544	-0.227691	0.0831073	-0.530854
Australia	1545	-0.294245	0.135023	-0.59073
Australia	1546	-0.249081	0.136271	-0.642401
Australia	1547	-0.13433	0.180981	-0.60231
Australia	1548	0.107953	0.112859	-0.461887
Australia	1549	-0.294841	0.102146	-0.665536
Australia	1550	-0.308838	0.137301	-0.543504
Australia	1551	-0.236345	0.0595215	-0.381922
Australia	1552	-0.152383	0.0662784	-0.755523
Australia	1553	-0.39163	0.083367	-0.607417
Australia	1554	-0.180402	0.0541241	-0.935812
Australia	1555	-0.0199864	0.0549162	-0.812403
Australia	1556	-0.198728	0.0780297	-0.689353
Australia	1557	-0.16217	0.0126279	-0.514515
Australia	1558	-0.322124	0.133919	-0.541724
Australia	1559	-0.44398	0.159064	-0.807146
Australia	1560	-0.0318665	0.161644	-0.629407
Australia	1561	-0.118298	0.0938856	-0.824124
Australia	1562	-0.248693	0.285467	-0.620251
Australia	1563	-0.295183	0.161503	-0.870032
Australia	1564	-0.345773	0.0819929	-0.695725
Australia	1565	-0.0265119	0.147061	-0.7254
Australia	1566	-0.045347	0.0956909	-0.711689
Australia	1567	-0.186174	0.192924	-0.792027
Australia	1568	-0.203427	0.141682	-0.407208
Australia	1569	-0.309568	0.0238671	-0.586216
Australia	1570	-0.515	0.0561964	-0.485529
Australia	1571	-0.157547	0.18213	-0.322838
Australia	1572	-0.0636526	0.21232	-0.95694
Australia	1573	0.125573	0.137366	-0.527523
Australia	1574	-0.188155	0.0503997	-0.790059
Australia	1575	-0.262437	0.0872955	-1.00626
Australia	1576	-0.298733	0.056576	-0.894839
Australia	1577	-0.0785915	0.168258	-0.787167
Australia	1578	0.214073	0.134909	-0.813764
Australia	1579	-0.112436	0.152815	-0.926713
Australia	1580	-0.254062	0.092226	-1.2768
Australia	1581	-0.182373	0.154902	-0.495125
Australia	1582	-0.112716	0.224498	-0.596499
Australia	1583	0.15031	0.118608	-0.584167
Australia	1584	-0.0277596	0.1078	-0.569172
Australia	1585	-0.00443183	0.0959238	-0.73199
Australia	1586	-0.000677218	0.056234	-0.315652
Australia	1587	-0.468163	0.081839	-0.962918
Australia	1588	0.009971	0.105756	-0.507455
Australia	1589	-0.189909	0.104882	-0.687455
Australia	1590	-0.170705	0.102817	-0.556107
Australia	1591	-0.273298	-0.0205484	-0.666937
Australia	1592	-0.10144	0.0104772	-0.706056
Australia	1593	0.0316645	-0.0655952	-0.825375
Australia	1594	-0.217771	-0.0281406	-0.864398
Australia	1595	-0.264099	-0.110725	-0.556091
Australia	1596	-0.15592	0.0163408	-0.732774
Australia	1597	-0.126084	0.0585746	-0.827121
Australia	1598	-0.312596	0.102268	-0.591602
Australia	1599	-0.191991	0.0616546	-0.499082
Australia	1600	-0.11442	0.0503536	-0.938027
Australia	1601	-0.291073	0.28584	-1.1157
Australia	1602	-0.109677	0.176506	-0.568884
Australia	1603	-0.157065	0.235668	-0.70978
Australia	1604	-0.266426	0.142681	-0.967784
Australia	1605	-0.11837	0.000852018	-0.536957
Australia	1606	-0.353718	0.224557	-0.84003
Australia	1607	-0.521766	0.258298	-0.776455
Australia	1608	-0.115902	0.169501	-0.785006
Australia	1609	0.168844	0.193254	-0.776289
Australia	1610	-0.168983	0.143148	-0.749998
Australia	1611	-0.0543517	0.227514	-0.840883
Australia	1612	-0.199337	0.247325	-0.879766
Australia	1613	-0.196312	0.133273	-0.744266
Australia	1614	-0.179654	0.201216	-0.391885
Australia	1615	-0.418696	0.132309	-0.726248
Australia	1616	-0.084623	0.359722	-0.187516
Australia	1617	-0.0921966	0.126497	-0.381979
Australia	1618	-0.1735	0.138183	-0.61725
Australia	1619	0.0883624	0.119499	-0.90013
Australia	1620	-0.173123	0.105623	-0.375033
Australia	1621	-0.392692	0.105928	-0.399826
Australia	1622	-0.30041	0.177709	-0.588096
Australia	1623	0.0790295	0.159922	-0.540665
Australia	1624	-0.0487553	0.0907543	-0.451742
Australia	1625	-0.0937338	0.154238	-0.845681
Australia	1626	-0.169266	0.0887679	-0.679706
Australia	1627	-0.104094	0.192063	-0.666235
Australia	1628	-0.081847	0.130455	-0.664239
Australia	1629	-0.30158	0.109017	-0.716067
Australia	1630	-0.145316	0.123498	-0.683898
Australia	1631	-0.0306284	0.105222	-0.699259
Australia	1632	-0.186265	0.11072	-0.457724
Australia	1633	-0.722382	0.176681	-0.446721
Australia	1634	-0.0718104	0.210493	-0.555118
Australia	1635	-0.325481	0.0100138	-0.585106
Australia	1636	-0.0857235	0.0212481	-0.377889
Australia	1637	-0.325704	0.023295	-0.661807
Australia	1638	-0.361695	0.245035	-0.425889
Australia	1639	-0.0923991	0.26369	-0.422436
Australia	1640	-0.30276	0.192746	-0.508032
Australia	1641	-0.17268	0.27431	-0.634448
Australia	1642	-0.0739195	0.238147	-0.63869
Australia	1643	-0.272554	0.168005	-0.735278
Australia	1644	-0.393114	0.17521	-0.679081
Australia	1645	-0.0906949	0.13199	-0.315424
Australia	1646	-0.150493	0.134931	-0.809923
Australia	1647	-0.251437	0.0664932	-0.597291
Australia	1648	0.0591471	0.11822	-0.729013
Australia	1649	0.00441047	-0.044315	-0.775873
Australia	1650	0.0736174	-0.116685	-0.727205
Australia	1651	-0.121765	-0.110243	-0.868692
Australia	1652	0.10481	-0.108214	-0.612541
Australia	1653	-0.211978	0.00664059	-0.746956
Australia	1654	-0.308734	0.0128905	-0.50731
Australia	1655	-0.0342791	0.0735018	-0.472155
Australia	1656	0.0251443	0.0172749	-0.581086
Australia	1657	-0.0292608	0.0589308	-0.560046
Australia	1658	-0.184413	0.131698	-0.766815
Australia	1659	-0.0909383	0.149451	-0.479372
Australia	1660	-0.0919709	0.048496	-0.438457
Australia	1661	0.0613298	0.0989578	-0.768152
Australia	1662	-0.232881	0.0522808	-0.450481
Australia	1663	-0.286754	0.0850058	-0.805825
Australia	1664	-0.199112	0.180019	-0.478564
Australia	1665	0.00292609	0.13171	-0.679638
Australia	1666	-0.0225988	0.117899	-0.810707
Australia	1667	0.0155815	0.130579	-0.857252
Australia	1668	0.0572337	0.0956879	-0.8196
Australia	1669	-0.25054	0.155439	-0.753148
Australia	1670	-0.178267	0.0371113	-0.719673
Australia	1671	-0.394072	0.228424	-0.65361
Australia	1672	-0.377752	0.176269	-0.547273
Australia	1673	-0.330142	0.15639	-0.751086
Australia	1674	-0.211673	0.205297	-0.816751
Australia	1675	0.254096	0.255477	-0.612588
Australia	1676	-0.0927762	0.357578	-0.747882
Australia	1677	-0.439341	0.260555	-0.720917
Australia	1678	-0.26295	0.160335	-0.740469
Australia	1679	-0.0635626	0.113315	-0.609324
Australia	1680	-0.168452	0.0393473	-0.459375
Australia	1681	-0.202317	0.0370214	-0.622117
Australia	1682	-0.260592	0.115906	-0.303852
Australia	1683	0.00217376	0.093908	-0.596795
Australia	1684	-0.149122	0.178698	-0.69102
Australia	1685	-0.111762	0.219707	-0.566808
Australia	1686	-0.353116	0.130203	-0.696243
Australia	1687	-0.324072	-0.0121176	-0.657165
Australia	1688	-0.27422	0.110156	-0.588178
Australia	1689	-0.218662	0.19437	-0.436282
Australia	1690	-0.199414	0.23225	-0.448557
Australia	1691	-0.0491169	0.14463	-0.736085
Australia	1692	-0.336665	0.0598969	-0.559589
Australia	1693	-0.195201	0.135621	-0.72031
Australia	1694	0.108018	0.10696	-0.634455
Australia	1695	-0.0367279	0.285258	-0.419498
Australia	1696	-0.0526099	0.117872	-0.258011
Australia	1697	-0.120539	0.100362	-0.600473
Australia	1698	-0.141493	0.20501	-0.518074
Australia	1699	-0.135685	0.249634	-0.316716
Australia	1700	-0.152217	0.240046	-0.615288
Australia	1701	-0.231004	0.200487	-0.576159
Australia	1702	-0.24057	0.187317	-0.687915
Australia	1703	-0.293894	0.160164	-0.472846
Australia	1704	-0.0734918	0.262181	-0.675958
Australia	1705	-0.351182	0.218987	-0.523555
Australia	1706	-0.272253	0.279427	-0.583499
Australia	1707	-0.22733	0.278136	-0.784053
Australia	1708	-0.102405	0.0707714	-0.17565
Australia	1709	-0.379446	0.215666	-0.596755
Australia	1710	0.0416487	0.209611	-0.775339
Australia	1711	-0.465705	-0.0132083	-0.562785
Australia	1712	-0.0526617	0.171858	-0.577448
Australia	1713	-0.0926813	0.0922714	-0.67741
Australia	1714	-0.183992	0.245834	-0.616278
Australia	1715	-0.0420735	0.235491	-0.752362
Australia	1716	-0.0946363	0.25073	-0.565653
Australia	1717	-0.156612	0.114151	-0.281152
Australia	1718	-0.502261	0.112953	-0.713691
Australia	1719	-0.148966	0.152238	-0.56058
Australia	1720	-0.126666	0.163529	-0.630502
Australia	1721	-0.218855	0.245785	-0.761741
Australia	1722	-0.0735839	0.0917698	-0.673726
Australia	1723	0.0690917	0.101704	-0.863949
Australia	1724	-0.258052	0.0899377	-0.62561
Australia	1725	-0.104153	0.124855	-0.844434
Australia	1726	-0.170517	0.207359	-0.87253
Australia	1727	-0.408736	0.0938742	-0.497921
Australia	1728	-0.0868083	0.138301	-0.818511
Australia	1729	-0.252748	0.23018	-0.763041
Australia	1730	-0.257438	0.235026	-1.12659
Australia	1731	-0.0715631	0.22228	-0.645459
Australia	1732	-0.227453	0.248398	-0.845766
Australia	1733	-0.222251	0.22819	-0.830364
Australia	1734	-0.0816093	0.104217	-0.805217
Australia	1735	-0.16688	0.0442095	-0.951836
Australia	1736	-0.233784	0.0531595	-0.819935
Australia	1737	-0.292648	-0.0489479	-0.84431
Australia	1738	-0.155698	0.0138633	-0.639692
Australia	1739	-0.375101	0.132399	-0.420747
Australia	1740	-0.0362719	0.0449987	-0.439249
Australia	1741	-0.265917	0.162986	-0.648686
Australia	1742	-0.0816251	0.0666942	-0.598653
Australia	1743	-0.191404	0.113759	-0.568471
Australia	1744	-0.269172	0.115712	-0.691758
Australia	1745	-0.587325	0.0843421	-0.691649
Australia	1746	-0.619055	0.0308558	-0.686804
Australia	1747	-0.252663	-0.0675792	-0.679884
Australia	1748	-0.11694	-0.146224	-0.738461
Australia	1749	-0.0950322	-0.134628	-0.499339
Australia	1750	-0.263573	-0.0693209	-0.515848
Australia	1751	-0.0412277	-0.116786	-0.665701
Australia	1752	-0.0127401	0.202636	-0.534532
Australia	1753	0.110249	0.0671615	-0.605918
Australia	1754	0.140103	0.013779	-0.675615
Australia	1755	-0.272668	0.111021	-0.403492
Australia	1756	-0.362056	0.217595	-0.617408
Australia	1757	-0.332655	0.175209	-0.748216
Australia	1758	-0.231269	0.153218	-0.683201
Australia	1759	-0.151095	0.090522	-0.21605
Australia	1760	-0.178984	0.0367886	-0.586622
Australia	1761	-0.256463	0.0981833	-0.211845
Australia	1762	0.218678	0.0834409	-0.541129
Australia	1763	-0.104726	0.0834946	-0.696202
Australia	1764	-0.167484	0.115581	-0.5037
Australia	1765	-0.272532	0.0832931	-0.638924
Australia	1766	-0.254034	0.105336	-0.913148
Australia	1767	-0.19564	0.111741	-0.802076
Australia	1768	-0.382038	0.154442	-0.837103
Australia	1769	0.0856244	0.0779427	-0.883222
Australia	1770	-0.111043	0.224795	-0.814846
Australia	1771	-0.218614	0.169233	-0.648621
Australia	1772	-0.325168	0.0918718	-0.812563
Australia	1773	-0.470591	0.211214	-0.762047
Australia	1774	-0.125867	0.283162	-0.887395
Australia	1775	-0.37274	0.181119	-0.511537
Australia	1776	-0.252574	0.275295	-0.634977
Australia	1777	-0.101034	0.0948842	-0.668559
Australia	1778	-0.0770736	0.0893996	-0.828413
Australia	1779	-0.206608	0.164083	-0.473346
Australia	1780	0.144628	0.151526	-0.657388
Australia	1781	-0.05479	0.0989139	-0.6515
Australia	1782	0.00845845	0.155131	-0.733155
Australia	1783	-0.567747	0.201375	-0.716682
Australia	1784	0.17081	0.248292	-0.503854
Australia	1785	-0.162059	0.126305	-0.745638
Australia	1786	0.073358	0.0298348	-0.874944
Australia	1787	-0.456274	0.0247087	-0.7279
Australia	1788	-0.32816	0.260806	-0.547543
Australia	1789	-0.458075	0.151332	-0.700218
Australia	1790	-0.444958	0.0898298	-0.741531
Australia	1791	-0.354782	0.0575543	-0.44477
Australia	1792	-0.272606	0.013048	-0.336115
Australia	1793	0.0935078	0.0493388	-1.04557
Australia	1794	-0.243162	0.055672	-1.10098
Australia	1795	0.0345755	0.014718	-0.822809
Australia	1796	-0.0706518	0.125222	-0.627609
Australia	1797	-0.0486174	0.0951272	-0.745069
Australia	1798	-0.22987	0.21897	-0.847836
Australia	1799	-0.167854	0.173357	-0.774197
Australia	1800	-0.0183383	0.19363	-0.705877
Australia	1801	-0.189167	0.188227	-0.350452
Australia	1802	-0.0481133	0.222121	-0.608054
Australia	1803	0.0568522	0.289013	-0.487184
Australia	1804	-0.0245011	0.115849	-0.557142
Australia	1805	-0.276261	0.168443	-0.586216
Australia	1806	-0.144147	0.152952	-0.728477
Australia	1807	-0.278487	0.099877	-0.791375
Australia	1808	-0.361861	0.147008	-0.929878
Australia	1809	-0.367721	0.117042	-0.592853
Australia	1810	-0.364554	0.131667	-0.673782
Australia	1811	-0.53859	0.0698919	-0.617085
Australia	1812	-0.331369	0.0252086	-0.574032
Australia	1813	-0.248919	0.0511976	-0.458715
Australia	1814	-0.116711	0.0400671	-0.530558
Australia	1815	-0.13607	0.0445254	-0.437887
Australia	1816	-0.200117	0.185984	-0.488217
Australia	1817	-0.184425	0.108823	-0.571323
Australia	1818	-0.115574	0.161333	-0.735802
Australia	1819	0.0341099	0.0723232	-0.621605
Australia	1820	-0.0778589	0.135226	-0.705008
Australia	1821	-0.0277718	0.156443	-0.689667
Australia	1822	0.0521678	0.173171	-0.638151
Australia	1823	-0.0974623	0.0968795	-0.790502
Australia	1824	-0.220716	0.101922	-0.776082
Australia	1825	-0.130459	0.0921311	-0.108493
Australia	1826	-0.46339	0.173783	-0.0347584
Australia	1827	-0.531245	-0.00196626	-0.244549
Australia	1828	-0.349946	0.149412	-0.609152
Australia	1829	-0.200799	0.062417	-0.656365
Australia	1830	-0.238558	0.21084	-0.575909
Australia	1831	-0.253849	0.112747	-0.722106
Australia	1832	-0.0971416	0.29913	-0.460015
Australia	1833	-0.46565	0.129529	-0.474386
Australia	1834	-0.154897	0.138048	-0.729431
Australia	1835	-0.0790637	0.0816173	-0.67207
Australia	1836	-0.126612	0.0837763	-0.676085
Australia	1837	-0.228584	0.0822463	-0.752188
Australia	1838	-0.254326	-0.00555312	-0.608707
Australia	1839	0.0175596	0.08535	-0.586602
Australia	1840	-0.022959	0.0992969	-0.559445
Australia	1841	-0.308401	-0.105787	-0.580743
Australia	1842	-0.110264	-0.249491	-0.618011
Australia	1843	-0.182	-0.170618	-0.518902
Australia	1844	-0.0186356	-0.291563	-0.728312
Australia	1845	0.0613718	-0.0166471	-0.585939
Australia	1846	-0.0574179	0.00954257	-0.637103
Australia	1847	-0.0667821	-0.0998604	-0.719682
Australia	1848	-0.0365281	-0.0521086	-0.699449
Australia	1849	-0.444908	0.210043	-0.678593
Australia	1850	-0.321368	0.258026	-0.648348
Australia	1851	0.0494238	0.156023	-0.562567
Australia	1852	-0.238759	0.0866896	-0.718156
Australia	1853	0.110055	0.0995052	-0.675729
Australia	1854	-0.245291	0.0907635	-0.405411
Australia	1855	-0.312796	0.0850916	-0.43218
Australia	1856	-0.296323	0.0972476	-0.238477
Australia	1857	-0.0464359	0.112454	-0.322979
Australia	1858	-0.34137	0.15666	-0.782503
Australia	1859	-0.198561	0.228633	-0.798532
Australia	1860	-0.413112	0.0990149	-0.587103
Australia	1861	-0.202175	0.173246	-0.428838
Australia	1862	-0.22549	0.124746	-0.468061
Australia	1863	-0.255896	0.176028	-0.560112
Australia	1864	-0.185049	0.161802	-0.583611
Australia	1865	-0.283249	0.191539	-0.853254
Australia	1866	-0.456559	0.203451	-0.405723
Australia	1867	-0.360636	0.160528	-0.593893
Australia	1868	-0.198882	0.169108	-0.62637
Australia	1869	-0.31941	0.109269	-0.77196
Australia	1870	-0.171406	0.139039	-0.525497
Australia	1871	-0.145152	0.112069	-0.751049
Australia	1872	-0.164461	0.184578	-0.670014
Australia	1873	-0.0635878	0.124986	-0.413589
Australia	1874	-0.0523874	0.13638	-0.813077
Australia	1875	-0.0670912	0.160022	-0.479671
Australia	1876	0.112861	0.185418	-1.01877
Australia	1877	0.136651	0.155546	-0.535106
Australia	1878	0.0159709	0.158684	-0.231548
Australia	1879	0.0333734	0.0775855	-0.961954
Australia	1880	0.0680063	0.0795257	-0.355647
Australia	1881	-0.45675	0.0619785	-0.725999
Australia	1882	-0.177406	0.00529399	-0.543746
Australia	1883	0.0288726	0.162501	-0.628746
Australia	1884	-0.1223	0.0644221	-0.639533
Australia	1885	-0.170777	0.237468	-0.741332
Australia	1886	-0.0695107	0.19289	-0.781637
Australia	1887	-0.0806219	0.219228	-0.773663
Australia	1888	-0.358224	0.124442	-0.501514
Australia	1889	-0.108259	0.096095	-0.850943
Australia	1890	-0.32619	0.0104068	-0.534721
Australia	1891	-0.206919	-0.00711616	-0.608998
Australia	1892	-0.307469	0.0659032	-0.470063
Australia	1893	-0.0426714	0.0455095	-0.581629
Australia	1894	-0.0334682	0.0488071	-0.696807
Australia	1895	-0.141572	0.203102	-0.668457
Australia	1896	-0.0691509	0.204897	-0.584057
Australia	1897	-0.126003	0.0342392	-0.565506
Australia	1898	0.041651	0.0770444	-0.688551
Australia	1899	0.162461	0.126144	-0.721901
Australia	1900	0.11508	0.0635857	-0.791447
Australia	1901	-0.0646203	0.0242111	-0.588735
Australia	1902	-0.0902747	-0.0421063	-0.605742
Australia	1903	-0.279867	-0.0991051	-0.682102
Australia	1904	-0.173575	-0.0942516	-0.711132
Australia	1905	-0.243322	-0.0428726	-0.673521
Australia	1906	-0.218092	0.100798	-0.562975
Australia	1907	-0.169836	0.123346	-0.749886
Australia	1908	-0.214405	0.136486	-0.87493
Australia	1909	-0.241216	0.238752	-0.759173
Australia	1910	-0.121536	0.217547	-0.679195
Australia	1911	-0.455302	0.0454485	-0.787827
Australia	1912	-0.0359546	0.0917586	-0.437516
Australia	1913	0.119705	0.0896352	-0.623047
Australia	1914	-0.0208483	0.0539221	-0.389881
Australia	1915	-0.0542815	-0.0224274	-0.577351
Australia	1916	-0.329646	-0.0184928	-0.579394
Australia	1917	-0.033564	0.0206109	-0.7302
Australia	1918	-0.239378	0.0354025	-0.693982
Australia	1919	-0.286346	0.0459936	-0.648017
Australia	1920	0.04394	0.0566547	-0.76683
Australia	1921	-0.462568	0.108688	-0.610798
Australia	1922	-0.537661	0.0922303	-0.724526
Australia	1923	-0.332311	0.0536296	-0.542099
Australia	1924	-0.368484	0.155783	-0.680924
Australia	1925	-0.255916	0.174444	-0.675931
Australia	1926	-0.305806	0.181042	-0.620346
Australia	1927	-0.257129	0.101996	-0.890928
Australia	1928	-0.154227	0.106929	-0.665375
Australia	1929	0.0494949	0.146537	-0.555073
Australia	1930	0.129967	0.216463	-0.401482
Australia	1931	-0.307144	0.149	-0.479608
Australia	1932	-0.285555	0.153707	-0.510222
Australia	1933	-0.15693	0.0625383	-0.411528
Australia	1934	-0.247461	0.135165	-0.679623
Australia	1935	-0.350589	0.114242	-0.439603
Australia	1936	0.0339331	0.167956	-0.43997
Australia	1937	-0.384395	0.0721205	-0.548293
Australia	1938	-0.444845	0.0961409	-0.351915
Australia	1939	-0.124997	0.00755681	-0.435084
Australia	1940	-0.176257	0.0797571	-0.57196
Australia	1941	-0.271224	0.176561	-0.510551
Australia	1942	-0.438061	0.145737	-0.479571
Australia	1943	-0.183762	0.170959	-0.315138
Australia	1944	-0.235275	0.130331	-0.493662
Australia	1945	-0.141502	0.120363	-0.701357
Australia	1946	-0.270465	0.139651	-0.646856
Australia	1947	-0.243269	0.129868	-0.61447
Australia	1948	-0.172757	-0.00779368	-0.72653
Australia	1949	-0.226972	-0.00319577	-0.600123
Australia	1950	-0.14805	-0.0331634	-0.68109
Australia	1951	-0.202503	0.0202465	-0.469065
Australia	1952	-0.3169	-0.00222693	-0.587058
Australia	1953	0.0156132	0.0726605	-0.488524
Australia	1954	-0.493904	0.151377	-0.418483
Australia	1955	-0.181805	0.142115	-0.718131
Australia	1956	-0.185242	0.0761236	-0.717042
Australia	1957	-0.287339	0.0468487	-0.668469
Australia	1958	-0.0332948	0.0288267	-0.743227
Australia	1959	-0.405778	0.032818	-0.725752
Australia	1960	-0.12156	0.0640286	-0.744247
Australia	1961	-0.200027	0.0745933	-0.876305
Australia	1962	-0.244204	0.115563	-0.601551
Australia	1963	-0.240885	0.0842257	-0.508607
Australia	1964	0.00872858	0.218383	-0.502418
Australia	1965	-0.392461	0.244037	-0.613243
Australia	1966	-0.104354	0.253752	-0.686637
Australia	1967	-0.285049	0.0903161	-0.536815
Australia	1968	-0.0459988	0.226273	-0.809715
Australia	1969	-0.178593	0.0925402	-0.622055
Australia	1970	-0.163308	0.0480981	-0.665635
Australia	1971	-0.231908	0.0626327	-0.609973
Australia	1972	0.0106597	0.110669	-0.700141
Australia	1973	-0.191586	0.0848778	-0.561132
Australia	1974	-0.411933	0.124578	-0.51628
Australia	1975	-0.126473	0.158594	-0.322311
Australia	1976	-0.473716	0.18669	-0.740748
Australia	1977	-0.260239	0.239671	-0.472135
Australia	1978	-0.237431	0.189394	-0.570399
Australia	1979	-0.334239	0.161928	-0.818257
Australia	1980	-0.0815776	0.112757	-0.662979
Australia	1981	-0.284285	0.0742479	-0.487488
Australia	1982	-0.0547399	0.101117	-0.854277
Australia	1983	-0.223849	0.130404	-0.836489
Australia	1984	-0.292368	0.16664	-0.566449
Australia	1985	-0.0221746	0.136037	-0.643563
Australia	1986	-0.201436	0.0563606	-0.548479
Australia	1987	-0.365473	0.0218737	-0.611162
Australia	1988	-0.246397	0.126749	-0.751196
Australia	1989	-0.392818	0.126452	-0.619301
Australia	1990	-0.138324	-0.00350477	-0.682402
Australia	1991	-0.476109	0.0497668	-0.635214
Australia	1992	-0.0710943	0.0578358	-0.704189
Australia	1993	-0.00137651	3.97e-05	-0.745105
Australia	1994	0.0361732	0.0588806	-0.604794
Australia	1995	-0.128351	0.094366	-0.593309
Australia	1996	-0.247418	0.075548	-0.678232
Australia	1997	0.0230988	0.137575	-0.449711
Australia	1998	-0.243784	0.186232	-0.416995
Australia	1999	-0.0464816	0.138941	-0.699494
[truncated: 62,001 more rows]

## Sheet: Fig 2 Model estimate data
posterior.draw	Activity_Va_Australia	Activity_Va_Howe	Activity_Va_Zealand	Activity_Va_Hawaii	Activity_Vw_Australia	Activity_Vw_Howe	Activity_Vw_Zealand	Activity_Vw_Hawaii	Activity_R_Australia	Activity_R_Howe	Activity_R_Zealand	Activity_R_Hawaii	Exploration_Va_Australia	Exploration_Va_Howe	Exploration_Va_Zealand	Exploration_Va_Hawaii	Exploration_Vw_Australia	Exploration_Vw_Howe	Exploration_Vw_Zealand	Exploration_Vw_Hawaii	Exploration_R_Australia	Exploration_R_Howe	Exploration_R_Zealand	Exploration_R_Hawaii	Boldness_Va_Australia	Boldness_Va_Howe	Boldness_Va_Zealand	Boldness_Va_Hawaii	Boldness_Vw_Australia	Boldness_Vw_Howe	Boldness_Vw_Zealand	Boldness_Vw_Hawaii	Boldness_R_Australia	Boldness_R_Howe	Boldness_R_Zealand	Boldness_R_Hawaii
1	0.294032	0.474126	0.0213964	0.492057	0.388622	0.439426	0.731749	0.549849	0.402516	0.493171	0.0267128	0.451537	0.304788	0.0476756	0.0214906	0.235153	0.375092	0.730343	0.760465	0.635398	0.424429	0.058408	0.026202	0.258756	0.287114	0.0775972	0.894631	0.212431	0.259458	0.998678	0.71109	0.454639	0.513964	0.0712993	0.553	0.312801
2	0.256418	0.485079	0.129867	0.570259	0.364387	0.58473	0.742534	0.590565	0.371445	0.425758	0.137875	0.463495	0.301941	0.0430339	0.0190504	0.118878	0.368742	0.710994	0.799808	0.614913	0.431015	0.0548986	0.0224463	0.155673	0.272372	0.0910591	0.65947	0.19257	0.284228	0.814948	0.742917	0.568215	0.480681	0.0994046	0.466906	0.249823
3	0.270713	0.471543	0.00255209	0.491046	0.387141	0.5194	0.8465	0.605743	0.354665	0.430091	0.00267377	0.408447	0.330245	0.0213727	0.151155	0.165681	0.408172	0.770011	0.557822	0.600805	0.409849	0.0248884	0.194704	0.198696	0.270646	0.0333891	0.499658	0.225376	0.247091	1.21177	0.689697	0.479583	0.516737	0.0266861	0.417992	0.316993
4	0.343704	0.415224	0.0292872	0.70995	0.37772	0.640334	0.721608	0.543307	0.42817	0.365237	0.0351926	0.531973	0.274377	0.00319843	0.115805	0.159615	0.34974	0.906121	0.531048	0.591538	0.373663	0.00313728	0.152974	0.185313	0.299396	0.0744821	0.557126	0.273653	0.273497	0.884326	0.742396	0.429067	0.520781	0.0775199	0.428056	0.388312
5	0.29846	0.0658697	0.0778035	0.507155	0.332256	0.867324	0.823265	0.54607	0.406669	0.0635567	0.0774729	0.438555	0.295286	0.00116746	0.137585	0.125083	0.370356	0.808986	0.658747	0.591116	0.355994	0.00119865	0.143294	0.142136	0.312294	0.0131303	0.539848	0.342047	0.264685	1.11779	0.663704	0.505784	0.537972	0.0115742	0.447237	0.401768
6	0.360442	0.0678023	0.000591902	0.560955	0.509776	0.678849	0.727174	0.613	0.330765	0.0701773	0.00062485	0.402563	0.368953	0.0533357	0.0694243	0.0726457	0.384459	0.893136	0.534476	0.634639	0.429344	0.05068	0.0978041	0.0893316	0.299371	0.0328342	0.778137	0.388758	0.276771	0.930663	0.687041	0.445135	0.518526	0.0340354	0.530649	0.465522
7	0.241733	0.190906	0.000493294	0.493289	0.432	0.832558	0.801211	0.607414	0.314194	0.170588	0.000549725	0.41233	0.279961	0.0745636	0.114354	0.0979398	0.37576	0.799821	0.656992	0.703275	0.376486	0.0774865	0.133087	0.110155	0.288785	0.0125983	0.701159	0.399858	0.273136	0.969269	0.717056	0.434698	0.512842	0.0128154	0.493982	0.478446
8	0.480955	0.198837	0.0498012	0.839313	0.385355	0.673382	0.770736	0.714081	0.483671	0.198779	0.052499	0.499155	0.30295	0.0828411	0.114367	0.21246	0.378212	0.681036	0.578096	0.466584	0.397015	0.097946	0.14769	0.279204	0.248702	0.033022	0.76144	0.30461	0.238236	1.0223	0.661429	0.431465	0.50797	0.0312122	0.534145	0.412339
9	0.262713	0.150116	0.0913244	0.591387	0.407196	0.736704	0.712769	0.531981	0.369209	0.161682	0.107982	0.507622	0.299288	0.0382056	0.169036	0.118639	0.365771	0.957612	0.663884	0.801889	0.407164	0.0358464	0.187211	0.119774	0.289526	0.0136921	0.719501	0.242225	0.337206	0.981552	0.662321	0.427358	0.461637	0.0137515	0.520525	0.361517
10	0.347287	0.176974	0.04792	0.889167	0.386747	0.714561	0.742679	0.531342	0.422267	0.180597	0.0545166	0.589278	0.311483	0.000406892	0.120641	0.0515576	0.359554	0.815376	0.553344	0.668466	0.35606	0.00039909	0.137443	0.055811	0.344671	0.0238817	0.598763	0.25401	0.245704	1.25477	0.699517	0.516569	0.56704	0.0184255	0.455074	0.322328
11	0.315183	0.235754	0.0630184	0.686602	0.384103	0.778518	0.648011	0.565167	0.403585	0.215114	0.0794981	0.514909	0.269441	0.00150405	0.191613	0.0514552	0.31439	0.760306	0.534432	0.680735	0.443213	0.00191378	0.255436	0.0680366	0.339065	0.0258087	0.6669	0.334747	0.274826	1.3043	0.698018	0.485428	0.546594	0.0193101	0.486309	0.404965
12	0.24849	0.151348	0.0151898	0.803687	0.346359	0.742213	0.68205	0.615168	0.336057	0.145788	0.0180441	0.514052	0.395497	0.0439864	0.195956	0.030457	0.353006	0.734284	0.506557	0.674939	0.469204	0.050404	0.245891	0.0380807	0.319303	0.0291845	0.878828	0.169281	0.259662	0.940821	0.681114	0.474549	0.542779	0.0298009	0.56003	0.25918
13	0.432651	0.196228	0.0945098	0.739726	0.451329	0.690653	0.756001	0.569599	0.34975	0.158257	0.0785251	0.444982	0.289068	0.00706757	0.226664	0.0618837	0.30501	0.784365	0.485162	0.665352	0.424503	0.00804677	0.283789	0.0760136	0.271557	0.0520534	0.655166	0.244709	0.275512	1.13996	0.659126	0.670981	0.494176	0.0435791	0.497567	0.266528
14	0.379844	0.180557	0.159176	0.489895	0.336842	0.634513	0.670105	0.712944	0.373022	0.161692	0.140753	0.325633	0.360114	0.0137673	0.238993	0.0022408	0.379965	0.874987	0.545456	0.735829	0.39752	0.0130548	0.2515	0.00247906	0.29951	0.0208938	0.639557	0.221892	0.250354	1.16722	0.660198	0.546407	0.539783	0.0175119	0.490171	0.286939
15	0.248023	0.315361	0.126867	0.485355	0.420255	0.547563	0.680714	0.575694	0.338272	0.339883	0.145405	0.431052	0.335471	0.0346922	0.218979	0.00448948	0.325304	0.635174	0.531853	0.707669	0.4645	0.0474384	0.269587	0.00580335	0.258576	0.00511937	0.510216	0.226918	0.261277	1.15244	0.821352	0.478839	0.493162	0.00440554	0.381887	0.3195
16	0.298763	0.246449	0.147835	0.582146	0.363346	0.594757	0.701207	0.692854	0.302193	0.211046	0.125754	0.363491	0.397829	0.00948265	0.183439	0.0550714	0.31854	0.866612	0.588255	0.64901	0.491818	0.00978984	0.212259	0.0691324	0.291901	0.0192508	0.46827	0.370175	0.327113	0.858846	0.846454	0.50734	0.46412	0.0216784	0.353507	0.41713
17	0.397892	0.24897	0.0397755	0.670506	0.396319	0.613768	0.775786	0.559129	0.463695	0.268687	0.0452282	0.51836	0.37421	0.103366	0.198664	0.121815	0.358102	0.820585	0.466602	0.609685	0.460894	0.102999	0.266708	0.150183	0.322744	0.00509401	0.552841	0.191108	0.227157	1.01212	0.780385	0.513224	0.583644	0.00499271	0.413708	0.270151
18	0.479476	0.437969	0.106042	0.553051	0.332835	0.527898	0.742858	0.677455	0.510967	0.401098	0.108766	0.407685	0.315592	0.000317842	0.17999	0.125129	0.319631	0.872003	0.595364	0.682415	0.429551	0.000327065	0.205742	0.137956	0.349339	0.00558665	0.648752	0.272879	0.214821	1.01415	0.84936	0.576748	0.603246	0.00539942	0.428771	0.315626
19	0.316264	0.369827	0.0981284	0.627427	0.375891	0.497943	0.640662	0.444918	0.421329	0.399273	0.12308	0.55484	0.310481	0.0690874	0.176225	0.314936	0.323402	0.779052	0.623142	0.667477	0.470732	0.0790631	0.213593	0.312405	0.342973	0.0174234	0.514236	0.316158	0.276109	1.10861	0.749207	0.461602	0.54295	0.015302	0.402992	0.400017
20	0.323144	0.291933	0.0747902	0.476742	0.332242	0.555819	0.749445	0.77027	0.3761	0.277618	0.0727498	0.328601	0.358937	0.0427184	0.192698	0.265244	0.323517	0.690686	0.47834	0.541582	0.496219	0.0551708	0.270671	0.312893	0.380762	0.00703109	0.428407	0.27454	0.23452	1.12082	0.792382	0.628778	0.593876	0.00609432	0.343646	0.295464
21	0.337811	0.219668	0.0583379	0.639505	0.382449	0.603041	0.742072	0.65874	0.280122	0.167892	0.0453605	0.358481	0.458215	0.065551	0.160363	0.231314	0.307783	0.845658	0.493921	0.502108	0.568188	0.0688806	0.230826	0.298904	0.426274	0.0721421	0.460616	0.214375	0.250844	1.15763	0.834498	0.580572	0.62215	0.0582816	0.353461	0.26697
22	0.373769	0.207322	0.103986	0.41877	0.341996	0.664348	0.73126	0.589642	0.471582	0.218581	0.114011	0.385881	0.288634	0.107569	0.191047	0.246223	0.342657	0.730939	0.464578	0.601852	0.42111	0.120508	0.269176	0.272915	0.443218	0.0116078	0.418977	0.258226	0.241094	0.864536	0.74804	0.536851	0.637776	0.0130899	0.355774	0.320496
23	0.412996	0.19894	0.133851	0.493898	0.375165	0.664924	0.740602	0.796519	0.487422	0.215534	0.143371	0.365968	0.458525	0.116787	0.310203	0.111112	0.355859	0.675871	0.492671	0.602196	0.530649	0.138643	0.363843	0.145623	0.408405	0.0152519	0.614112	0.303839	0.253155	1.36898	0.802081	0.454016	0.603456	0.0108985	0.429026	0.393029
24	0.348055	0.172208	0.108641	0.425723	0.363494	0.609839	0.755691	0.628127	0.434432	0.197561	0.113885	0.372307	0.366686	0.12891	0.346588	0.164776	0.316093	0.610623	0.515734	0.732356	0.462017	0.151585	0.356131	0.163466	0.408131	0.0181221	0.428727	0.438204	0.285954	1.24781	0.668973	0.42386	0.566382	0.0140216	0.381359	0.493156
25	0.519977	0.470242	0.114449	0.63165	0.371332	0.630262	0.578163	0.544984	0.519562	0.388632	0.142687	0.491127	0.350791	0.0672261	0.23586	0.14999	0.337598	0.794262	0.51305	0.606558	0.460925	0.0719644	0.287081	0.180881	0.349265	0.0601751	0.401408	0.321848	0.27659	1.13787	0.904085	0.461173	0.536092	0.049175	0.301552	0.397998
26	0.39665	0.474726	0.176561	0.673059	0.302643	0.433463	0.627164	0.558518	0.526819	0.493575	0.205938	0.5237	0.30545	0.0325803	0.216251	0.0462517	0.300178	0.838774	0.400153	0.732811	0.465382	0.0353339	0.324157	0.0557399	0.352595	0.0713359	0.482189	0.318831	0.261396	0.956007	0.855888	0.451063	0.562093	0.0685499	0.356813	0.407091
27	0.454821	0.555956	0.123733	0.605469	0.372894	0.592571	0.641724	0.639461	0.508367	0.457396	0.148644	0.461526	0.331371	0.0971244	0.0480381	0.0337777	0.399873	0.823884	0.697747	0.843822	0.373584	0.0901997	0.0532841	0.0326872	0.38583	0.118454	0.46077	0.32608	0.20608	1.04373	0.801156	0.429049	0.638999	0.100891	0.361723	0.425125
28	0.313779	0.607591	0.0145835	0.559446	0.343666	0.539133	0.749643	0.712874	0.424808	0.494815	0.01725	0.413329	0.291982	0.248447	0.0421194	0.0328129	0.342256	0.650287	0.64398	0.69044	0.419844	0.258812	0.0563609	0.0418282	0.288249	0.154234	0.590001	0.39521	0.340482	0.847057	0.740806	0.475521	0.447467	0.151695	0.438254	0.445971
29	0.326562	0.655013	0.0324629	0.515694	0.295562	0.544824	0.840729	0.589356	0.449656	0.502325	0.0332163	0.426484	0.259734	0.372715	0.0519123	0.0160656	0.326126	0.619063	0.688851	0.697316	0.387216	0.346167	0.0628725	0.0201249	0.418488	0.107426	0.641055	0.208434	0.191276	1.01874	0.739494	0.555433	0.677848	0.0947504	0.461801	0.270174
30	0.40728	0.47621	0.231669	0.548997	0.41721	0.471219	0.563818	0.577176	0.419518	0.435385	0.245979	0.431428	0.306816	0.192588	0.159971	0.108073	0.433419	0.53221	0.58499	0.744034	0.365702	0.233854	0.189605	0.11366	0.441214	0.0745098	0.431253	0.170857	0.233542	0.853864	0.751196	0.523257	0.644851	0.0794493	0.361819	0.242843
31	0.348787	0.563121	0.204303	0.452149	0.411437	0.465566	0.599339	0.679809	0.371378	0.466302	0.207924	0.344914	0.270501	0.160664	0.20792	0.100905	0.407517	0.670825	0.519946	0.627046	0.371961	0.182427	0.267566	0.129837	0.389181	0.179346	0.602373	0.215631	0.26412	0.997484	0.825091	0.546765	0.574875	0.149391	0.415101	0.274312
32	0.367404	0.608155	0.148666	0.393435	0.410814	0.403032	0.636751	0.596655	0.394285	0.522115	0.15832	0.344003	0.431229	0.232785	0.116914	0.0764507	0.325494	0.768465	0.575882	0.700965	0.475068	0.202027	0.138558	0.0823457	0.365928	0.228772	0.653545	0.23787	0.270366	1.00886	0.827464	0.547909	0.56426	0.18304	0.437674	0.298084
33	0.389898	0.384898	0.120074	0.564099	0.361771	0.539566	0.741522	0.618704	0.47721	0.388852	0.129535	0.451941	0.373815	0.0430638	0.0392903	0.114576	0.35931	0.821264	0.582687	0.613528	0.46258	0.0458461	0.0563736	0.142669	0.404227	0.0644713	0.333624	0.263165	0.207217	0.835404	0.873534	0.459687	0.624031	0.068865	0.268298	0.346646
34	0.366582	0.329771	0.0966273	0.541447	0.343087	0.604765	0.64368	0.668648	0.451357	0.317991	0.114648	0.412499	0.367728	0.0658678	0.0326488	0.177411	0.352229	0.812571	0.568737	0.618566	0.457495	0.0684506	0.0476475	0.201648	0.272048	0.0905385	0.796153	0.255869	0.287367	1.13049	0.760018	0.472416	0.464276	0.0725715	0.503029	0.338975
35	0.370199	0.319988	0.0927311	0.575986	0.340076	0.596327	0.653735	0.682377	0.444298	0.307899	0.106659	0.416985	0.28545	0.0549879	0.158851	0.143665	0.34314	0.842133	0.663651	0.591706	0.427803	0.0587617	0.184462	0.185607	0.377401	0.0186978	0.438049	0.111512	0.25916	0.981426	0.693798	0.585706	0.575813	0.0183494	0.380677	0.155725
36	0.310772	0.369065	0.0713686	0.395964	0.407386	0.525764	0.646435	0.629468	0.333088	0.332589	0.0765226	0.319255	0.348275	0.0273588	0.119229	0.109481	0.345209	0.79668	0.622081	0.596794	0.467444	0.0312451	0.150373	0.144462	0.275588	0.000676447	0.588876	0.239486	0.310264	1.20805	0.665709	0.545136	0.454631	0.000550379	0.461895	0.297516
37	0.350544	0.249463	0.0749263	0.370146	0.298156	0.52631	0.78626	0.69251	0.50112	0.301797	0.0821555	0.332424	0.34729	0.0516848	0.162131	0.201665	0.352498	0.794958	0.735595	0.558504	0.470895	0.0584429	0.173319	0.252748	0.337329	0.00174604	0.552743	0.154021	0.307916	0.964673	0.759302	0.558325	0.518052	0.00179574	0.419396	0.214439
38	0.332715	0.233338	0.226518	0.440966	0.362616	0.658498	0.717206	0.859114	0.379147	0.217252	0.201184	0.297491	0.375448	0.255794	0.12934	0.292777	0.391049	0.72507	0.719716	0.533284	0.457053	0.246948	0.143073	0.332316	0.325065	0.000546059	0.569518	0.154202	0.294382	0.95427	0.825308	0.559282	0.517438	0.000566692	0.405755	0.2135
39	0.28721	0.392246	0.248815	0.561943	0.324664	0.644692	0.790914	0.59996	0.428405	0.358058	0.226551	0.460441	0.346513	0.129873	0.128723	0.182777	0.367935	0.614287	0.62121	0.677927	0.461293	0.166314	0.163631	0.203666	0.407207	0.0655228	0.716848	0.291147	0.267462	1.24638	0.633896	0.43472	0.587591	0.0492561	0.523596	0.391217
40	0.293182	0.354787	0.137993	0.475374	0.410715	0.42229	0.553838	0.707588	0.347745	0.387205	0.166051	0.359543	0.421707	0.187541	0.161397	0.121895	0.333295	0.732522	0.721534	0.647604	0.51671	0.191134	0.170959	0.146749	0.381671	0.0332866	0.65156	0.330222	0.27828	1.45874	0.754687	0.475634	0.565816	0.0220934	0.458572	0.402486
41	0.348627	0.529261	0.147355	0.374583	0.3706	0.52711	0.843867	0.697777	0.435778	0.465426	0.137457	0.324837	0.386299	0.0995045	0.172628	0.125956	0.369707	0.842392	0.489608	0.652712	0.474272	0.0994646	0.239515	0.150454	0.405097	0.183874	0.770131	0.28914	0.305855	1.01185	0.730764	0.413553	0.55575	0.1515	0.507044	0.401215
42	0.259402	0.468915	0.0907783	0.561415	0.36809	0.436413	0.806046	0.714726	0.392199	0.499249	0.0975338	0.428543	0.352475	0.156392	0.212044	0.11725	0.302309	0.85963	0.533271	0.592645	0.465534	0.139838	0.250148	0.144351	0.388596	0.151484	0.519243	0.340029	0.255378	1.00569	0.771959	0.465575	0.570062	0.126778	0.390731	0.403211
43	0.374929	0.435532	0.000164333	0.543351	0.344676	0.618692	0.734906	0.537983	0.46419	0.381268	0.000199635	0.464627	0.227006	0.236012	0.166016	0.180364	0.438457	0.519592	0.551924	0.613912	0.318868	0.29426	0.217188	0.214534	0.367072	0.0178303	0.93568	0.289901	0.283257	0.951867	0.749817	0.429208	0.538075	0.0178025	0.544835	0.386033
44	0.362166	0.254065	0.00357456	0.447361	0.349542	0.486466	0.865946	0.729131	0.419802	0.284976	0.00350268	0.336997	0.295641	0.249066	0.0950984	0.132957	0.37386	0.778285	0.481688	0.745805	0.356731	0.209899	0.129203	0.128088	0.34353	0.136717	0.50201	0.281482	0.225997	1.07122	0.666613	0.626044	0.552754	0.108514	0.411287	0.293367
45	0.378958	0.23247	0.0203155	0.57806	0.362767	0.51443	0.858775	0.75556	0.457921	0.279164	0.0210539	0.40724	0.258033	0.000213099	0.191893	0.123039	0.357852	0.997205	0.556275	0.706859	0.391779	0.000204873	0.242625	0.140998	0.318678	0.18985	0.518825	0.225894	0.252811	0.773028	0.712545	0.542677	0.536194	0.1926	0.413665	0.28543
46	0.373065	0.423766	0.104641	0.497649	0.368145	0.582816	0.713819	0.602229	0.463713	0.396084	0.118672	0.427833	0.345212	0.000531058	0.212432	0.113942	0.370778	0.748429	0.505841	0.637412	0.388509	0.00057628	0.238463	0.123324	0.374471	0.0954025	0.411696	0.238856	0.249622	1.04956	0.67849	0.569171	0.580553	0.081828	0.370524	0.28814
47	0.424367	0.410905	0.0749581	0.391315	0.380661	0.552039	0.741284	0.634395	0.500758	0.408712	0.0872962	0.366355	0.26565	0.00828782	0.156977	0.150956	0.386947	0.790409	0.570497	0.696614	0.347743	0.00910723	0.187144	0.157426	0.284723	0.174183	0.724448	0.103432	0.22309	0.900211	0.761654	0.700909	0.550034	0.160652	0.484277	0.127039
48	0.360557	0.403169	0.0756053	0.454385	0.39186	0.519256	0.637985	0.515966	0.443121	0.409856	0.0975741	0.440462	0.305655	0.239213	0.269373	0.106957	0.267349	0.821333	0.573245	0.758013	0.471449	0.210598	0.293452	0.113748	0.385935	0.293804	0.639467	0.122454	0.280044	1.08832	0.795573	0.652606	0.560354	0.209131	0.438653	0.153487
49	0.385044	0.407799	0.00134775	0.595763	0.327031	0.553394	0.904627	0.731586	0.504521	0.402842	0.00140818	0.432194	0.509953	0.088907	0.151922	0.28772	0.319262	0.76992	0.51507	0.541474	0.443585	0.0753942	0.153862	0.25028	0.392821	0.183322	0.714404	0.0574474	0.230058	0.635673	0.643089	0.675874	0.619452	0.220801	0.521937	0.0771537
50	0.532611	0.370305	0.00231816	0.545289	0.380821	0.591909	0.896091	0.629609	0.551637	0.365087	0.00243891	0.444417	0.286279	0.101321	0.172763	0.15818	0.346954	0.738379	0.485122	0.593498	0.361951	0.101585	0.211827	0.173943	0.333262	0.178456	0.677091	0.0788652	0.209677	0.688001	0.666877	0.659452	0.584804	0.199752	0.493903	0.103058
51	0.40181	0.599187	4.31e-05	0.518862	0.336415	0.5653	0.761064	0.584063	0.514188	0.496136	5.36e-05	0.452702	0.35138	0.0970175	0.156318	0.082359	0.327419	0.634159	0.505784	0.719077	0.363104	0.0951068	0.16437	0.0755345	0.393161	0.264179	0.457176	0.188376	0.285992	1.10485	0.736434	0.538209	0.553968	0.188754	0.373457	0.248796
52	0.332411	0.3647	0.0103633	0.323378	0.360483	0.539625	0.863561	0.725457	0.432504	0.372141	0.0109133	0.287571	0.316197	0.0293799	0.225615	0.0996962	0.378808	0.868955	0.580536	0.693136	0.37059	0.0278072	0.23395	0.104827	0.32844	0.167707	0.646445	0.26992	0.210857	0.809313	0.663035	0.486988	0.585663	0.167955	0.48569	0.346758
53	0.459223	0.454704	0.0134845	0.357503	0.388934	0.675347	0.782417	0.703621	0.504779	0.381577	0.0157255	0.318426	0.310077	0.107054	0.216254	0.17246	0.314831	0.874821	0.549537	0.466451	0.461428	0.104041	0.266035	0.2514	0.417469	0.137183	0.549441	0.265962	0.276204	1.04558	0.739939	0.47946	0.591083	0.114762	0.422003	0.350861
54	0.553089	0.340234	0.0655938	0.390365	0.35079	0.421375	0.705524	0.724218	0.546945	0.391539	0.074668	0.319463	0.496631	0.00594389	0.196108	0.223621	0.363745	0.827398	0.48831	0.608488	0.514533	0.0063356	0.248474	0.238672	0.376001	0.249906	0.413787	0.150543	0.254913	0.772364	0.739923	0.653846	0.576857	0.239565	0.352277	0.182413
55	0.29207	0.430002	0.0749596	0.617865	0.488811	0.715262	0.755659	0.632166	0.354838	0.36211	0.0858796	0.478128	0.33578	0.049807	0.242844	0.255398	0.361636	0.679551	0.550423	0.623574	0.39163	0.0560049	0.254756	0.245824	0.339097	0.216477	0.514001	0.231287	0.273796	0.926302	0.966859	0.562326	0.539171	0.18681	0.343379	0.285665
56	0.232056	0.309689	0.0356029	0.601005	0.361529	0.66121	0.773083	0.658745	0.269074	0.249802	0.0330413	0.393176	0.347287	0.00263004	0.290277	0.302414	0.278503	0.755768	0.543877	0.548413	0.502599	0.00319338	0.322764	0.330139	0.342667	0.167423	0.527511	0.255107	0.266606	0.908028	0.883105	0.63904	0.54128	0.152307	0.367754	0.277912
57	0.473163	0.272381	0.0868796	0.366903	0.458479	0.574471	0.612274	0.626374	0.451077	0.282503	0.106408	0.330366	0.316374	0.00241757	0.185446	0.438258	0.327116	0.934148	0.52387	0.704915	0.454742	0.00244496	0.243512	0.366619	0.378688	0.155295	0.352356	0.151031	0.237993	0.880415	0.829139	0.499745	0.609448	0.149266	0.297052	0.230421
58	0.349507	0.316129	0.0103792	0.53106	0.364313	0.609395	0.823405	0.776636	0.365922	0.270927	0.00965413	0.342837	0.346297	0.00339738	0.171592	0.201991	0.33259	0.980933	0.538352	0.655183	0.460272	0.00321169	0.219027	0.21704	0.264691	0.250326	0.372139	0.163545	0.298892	0.728334	1.03772	0.522647	0.466655	0.25484	0.263278	0.237084
59	0.337416	0.322449	0.00704432	0.319018	0.379267	0.58685	0.744134	0.703115	0.407352	0.315838	0.00816438	0.281379	0.328606	0.00132624	0.299969	0.31223	0.298298	1.11524	0.517983	0.656247	0.494001	0.00114841	0.350332	0.310131	0.271842	0.201232	0.507639	0.291615	0.340333	0.893795	0.684894	0.413026	0.437652	0.182277	0.422506	0.408651
60	0.467617	0.309655	0.0287912	0.304744	0.328679	0.593278	0.834493	0.893802	0.477983	0.285409	0.0275434	0.220739	0.435359	0.0237754	0.214522	0.230151	0.335618	0.830186	0.525004	0.605373	0.495421	0.0247209	0.253178	0.243981	0.23001	0.156774	0.247542	0.254357	0.303141	0.949458	1.04133	0.462745	0.426529	0.140941	0.191155	0.351705
61	0.514787	0.198383	0.0128878	0.435742	0.299701	0.775848	0.710852	0.665013	0.55179	0.181556	0.0153027	0.357398	0.384684	0.0546482	0.141848	0.323295	0.354774	0.784023	0.523191	0.467053	0.467027	0.0592136	0.189316	0.36966	0.346074	0.159761	0.445167	0.244707	0.294909	0.823595	0.854077	0.5535	0.5312	0.160747	0.339886	0.302586
62	0.352017	0.169246	0.000515287	0.533223	0.334086	0.70276	0.68853	0.571579	0.459931	0.177915	0.000670674	0.450331	0.439207	0.0641682	0.183357	0.171288	0.311577	0.916372	0.584061	0.624086	0.530065	0.0606306	0.216932	0.196165	0.461961	0.17351	0.789977	0.166109	0.272015	0.89638	0.697554	0.48732	0.614555	0.159533	0.524813	0.247498
63	0.374344	0.279006	0.000345765	0.559113	0.362636	0.574817	0.905533	0.615606	0.432901	0.284242	0.000334514	0.42927	0.403318	0.0749732	0.192939	0.120297	0.363891	0.763674	0.537593	0.556783	0.478435	0.0819888	0.239284	0.159785	0.470944	0.104631	0.52803	0.145239	0.277154	0.960801	0.707029	0.563543	0.606409	0.0956452	0.417886	0.196989
64	0.434	0.327904	0.00279956	0.610668	0.377578	0.577908	0.917151	0.72914	0.461364	0.316839	0.00266863	0.415726	0.400538	0.175787	0.122044	0.218943	0.324693	0.744776	0.569562	0.678356	0.518822	0.181721	0.165284	0.231911	0.417218	0.200966	0.570623	0.193693	0.270528	0.853333	0.815384	0.489534	0.57393	0.183782	0.400378	0.268113
65	0.370675	0.277922	0.0856781	0.545099	0.347124	0.596772	0.582205	0.533192	0.446563	0.281595	0.109823	0.457853	0.449377	0.222078	0.161461	0.105058	0.337044	0.765184	0.574116	0.632877	0.53772	0.214248	0.205718	0.133454	0.40879	0.130458	0.411151	0.125819	0.278888	0.852648	0.680774	0.67898	0.552178	0.125955	0.359219	0.146737
66	0.35517	0.418906	0.00494448	0.384612	0.322517	0.620418	0.755459	0.636927	0.461521	0.37032	0.00580147	0.345435	0.411132	0.196485	0.118055	0.0438966	0.289792	0.740063	0.527801	0.772175	0.50708	0.187771	0.156216	0.0474081	0.356036	0.187707	0.597174	0.21188	0.332919	1.04802	1.01334	0.56401	0.491242	0.147622	0.36273	0.261031
67	0.407071	0.423757	0.030411	0.570885	0.371744	0.488077	0.891145	0.700002	0.456365	0.41342	0.0293904	0.412472	0.433352	0.17888	0.11231	0.00113541	0.314426	0.598926	0.655577	0.786623	0.489034	0.195248	0.123929	0.00122599	0.345516	0.245912	0.493142	0.205055	0.27681	0.924216	0.685545	0.651875	0.532737	0.205549	0.40927	0.23218
68	0.345452	0.348656	0.0252133	0.450489	0.373062	0.574472	0.703641	0.506408	0.42588	0.343246	0.0306922	0.429229	0.305648	0.139846	0.123079	0.0168509	0.32168	0.704657	0.578686	0.731424	0.376091	0.13579	0.138738	0.0180485	0.32671	0.127841	0.384995	0.159642	0.223854	0.874807	0.884216	0.50874	0.573277	0.125092	0.298783	0.232133
69	0.367562	0.373687	0.0332294	0.761703	0.361771	0.45536	0.828384	0.70967	0.473157	0.426319	0.0365516	0.501494	0.30001	0.247798	0.169176	0.0789377	0.359288	0.754267	0.481447	0.574022	0.418252	0.233758	0.238741	0.11103	0.317171	0.148651	0.437594	0.196402	0.224941	0.910946	0.839869	0.505493	0.568781	0.138265	0.338437	0.273763
70	0.394366	0.34675	0.0814114	0.66084	0.340636	0.54281	0.779878	0.714392	0.452201	0.337745	0.0815427	0.436967	0.261774	0.263891	0.163539	0.104279	0.357816	0.72881	0.558656	0.645338	0.360025	0.239855	0.197105	0.121661	0.367158	0.0327455	0.533652	0.381584	0.261226	1.073	0.825847	0.512067	0.564423	0.0290331	0.386252	0.416682
71	0.383138	0.282271	0.0674804	0.704525	0.35222	0.585148	0.863068	0.678843	0.408717	0.263934	0.0595798	0.444376	0.282549	0.361872	0.191461	0.0939312	0.386939	0.678632	0.444988	0.589872	0.363711	0.315256	0.257406	0.118725	0.327031	0.00648071	0.669705	0.109294	0.228975	1.13976	0.811793	0.568347	0.578852	0.00561004	0.449329	0.159181
72	0.364487	0.253413	0.0678806	0.458701	0.418246	0.612333	0.702395	0.585625	0.435561	0.275499	0.082343	0.417602	0.291524	0.177623	0.113907	0.217443	0.348134	0.665435	0.649739	0.647392	0.424432	0.199519	0.14048	0.238415	0.370293	0.111226	0.429161	0.407646	0.228119	1.02717	0.694927	0.516027	0.61264	0.0971909	0.379755	0.438479
73	0.220008	0.285152	0.148481	0.582223	0.390901	0.539575	0.619995	0.554544	0.296959	0.298687	0.165266	0.459628	0.295389	0.15144	0.193264	0.147919	0.380053	0.677697	0.635534	0.767081	0.384714	0.164339	0.209802	0.146837	0.396219	0.111943	0.60513	0.183825	0.256639	1.1086	0.866862	0.516021	0.596128	0.0908379	0.407828	0.258311
74	0.351464	0.191322	0.112974	0.437607	0.342792	0.775527	0.770841	0.85184	0.442083	0.179206	0.114744	0.314778	0.241848	0.190064	0.0986879	0.234576	0.349498	0.718984	0.558363	0.574817	0.373361	0.196863	0.138322	0.270934	0.435836	0.024146	0.457104	0.231454	0.255757	1.04803	0.74597	0.423073	0.621993	0.0223308	0.37709	0.348763
75	0.343102	0.218415	0.121378	0.447502	0.353122	0.629252	0.590546	0.654991	0.420138	0.225616	0.145827	0.365932	0.299306	0.0873986	0.111483	0.119476	0.405938	0.797932	0.634528	0.631052	0.358171	0.0860446	0.127203	0.135625	0.414236	0.0043627	0.517106	0.141966	0.193435	1.08274	0.796408	0.52837	0.664672	0.00395656	0.389076	0.206982
76	0.39089	0.256626	0.116091	0.565348	0.283958	0.815287	0.709506	0.523699	0.504089	0.21887	0.125342	0.475227	0.234623	0.0499401	0.137306	0.183948	0.412851	0.750572	0.515799	0.478471	0.314014	0.055476	0.182392	0.241364	0.387247	0.0228303	0.580901	0.129459	0.201878	1.21591	0.717229	0.618993	0.618864	0.0179012	0.435215	0.164902
77	0.39661	0.298064	0.113975	0.281488	0.326763	0.675516	0.682338	0.652236	0.432316	0.255276	0.115086	0.249599	0.271182	0.333382	0.074033	0.165323	0.34748	0.596995	0.62535	0.669202	0.397197	0.335241	0.0969703	0.183978	0.538855	0.0120575	0.364848	0.396304	0.213029	0.952521	0.853409	0.419987	0.706432	0.0123606	0.296828	0.479096
78	0.4199	0.348434	0.0821267	0.56599	0.296676	0.601935	0.753211	0.726272	0.500991	0.325052	0.0858257	0.400325	0.277847	0.0806686	0.0135305	0.23021	0.44163	0.781205	0.694252	0.572307	0.31833	0.0794589	0.0157125	0.240839	0.501593	0.0224531	0.626933	0.242756	0.226772	1.01695	0.824494	0.466393	0.664229	0.0210592	0.424115	0.329861
79	0.41696	0.213728	0.0339368	0.302804	0.432717	0.60816	0.740611	0.672223	0.326527	0.171097	0.0282377	0.215933	0.305697	0.0767445	0.0989971	0.12153	0.33691	0.688271	0.453714	0.583758	0.442751	0.0944133	0.164843	0.161367	0.406919	0.0618083	0.369613	0.231661	0.238188	1.00937	0.723869	0.465529	0.621854	0.057207	0.335177	0.327925
80	0.470912	0.306149	0.143232	0.309123	0.325582	0.596763	0.704492	0.882301	0.490831	0.287239	0.141723	0.228245	0.366011	0.00180755	0.0495876	0.230122	0.380819	0.826106	0.756171	0.589021	0.42919	0.00193553	0.0543887	0.248751	0.404564	0.100792	0.374182	0.221441	0.234943	1.02842	0.737809	0.458396	0.623065	0.0884901	0.333556	0.321096
81	0.487519	0.218648	0.0207212	0.578193	0.332909	0.44294	0.704021	0.719365	0.547782	0.299048	0.0260873	0.422928	0.287092	0.00110803	0.0354434	0.135934	0.385619	0.756425	0.597539	0.598044	0.356308	0.00124419	0.0462699	0.156785	0.302883	0.0744683	0.454925	0.289927	0.239097	1.05419	0.692195	0.582222	0.55365	0.0656837	0.394829	0.330501
82	0.388936	0.267922	0.00693117	0.554482	0.343646	0.567791	0.780783	0.653132	0.472843	0.289433	0.00789714	0.42732	0.240781	0.0905495	0.0541228	0.187701	0.313575	0.550432	0.57859	0.646949	0.398108	0.130958	0.0792229	0.212065	0.427267	0.0770096	0.541169	0.253475	0.223518	1.07817	0.824325	0.439989	0.637214	0.0655448	0.39067	0.355404
83	0.343907	0.270602	0.0306703	0.554931	0.432294	0.559395	0.760585	0.594607	0.371849	0.276505	0.032631	0.427464	0.278174	0.0483341	0.0746322	0.0921178	0.44413	1.00929	0.731781	0.693943	0.261987	0.034596	0.0651301	0.0818431	0.410859	0.169015	0.464375	0.251233	0.203615	1.12193	0.803276	0.499578	0.647669	0.128937	0.360668	0.32598
84	0.423745	0.128898	0.0349395	0.757799	0.3117	0.798036	0.738988	0.677711	0.509099	0.125897	0.0401223	0.494515	0.234908	0.0292896	0.161152	0.138242	0.371117	0.697597	0.547238	0.615906	0.298116	0.0322276	0.181	0.147679	0.362786	0.179066	0.831983	0.214485	0.211873	0.766404	0.665287	0.582581	0.600508	0.183668	0.54494	0.259498
85	0.426838	0.283127	0.0336548	0.57987	0.356397	0.67234	0.70357	0.634318	0.487191	0.270069	0.0405425	0.44364	0.3094	0.0131303	0.145591	0.188534	0.334934	1.08267	0.501585	0.671155	0.339522	0.00963521	0.159268	0.167343	0.396166	0.127815	0.544653	0.154751	0.227078	1.09909	0.647072	0.500908	0.611567	0.102134	0.447806	0.227507
86	0.404095	0.169901	0.0226991	0.461465	0.378264	0.782095	0.847621	0.714177	0.447226	0.158313	0.0228933	0.355837	0.311123	0.0130304	0.136523	0.159058	0.412738	1.03048	0.530615	0.539085	0.397332	0.0118171	0.187969	0.210029	0.464419	0.200722	0.508241	0.191464	0.217014	0.776635	0.919271	0.612658	0.665086	0.201891	0.351879	0.233216
87	0.244354	0.30451	0.0489935	0.359234	0.416117	0.679694	0.869108	0.768662	0.329006	0.285539	0.048977	0.296856	0.257088	0.00313008	0.103771	0.179281	0.417509	1.02069	0.51172	0.509815	0.351731	0.00289784	0.154463	0.240509	0.512181	0.15253	0.593561	0.166391	0.214902	0.886801	0.899913	0.586032	0.669954	0.141658	0.387722	0.210664
88	0.297957	0.403435	0.00857915	0.537611	0.48801	0.529805	0.862924	0.57179	0.296265	0.349905	0.00786178	0.404479	0.328213	0.0284466	0.176169	0.27091	0.301965	0.762419	0.570379	0.543204	0.469409	0.0330816	0.216006	0.306758	0.386738	0.233345	0.540217	0.25674	0.20762	0.742395	0.954659	0.51808	0.590283	0.225116	0.347252	0.30724
89	0.283284	0.50727	0.00274015	0.53912	0.370304	0.453569	0.735944	0.542478	0.317127	0.422537	0.0028007	0.408024	0.316869	0.0230125	0.171448	0.0635632	0.313618	0.799374	0.581962	0.637176	0.442151	0.0253287	0.204208	0.0807762	0.42661	0.221652	0.408987	0.20992	0.218995	1.41465	0.849039	0.434853	0.612216	0.131347	0.312382	0.30161
90	0.274605	0.447155	0.123369	0.568723	0.400506	0.518954	0.81775	0.682884	0.318048	0.387346	0.109233	0.394973	0.280412	0.00985321	0.147594	0.227067	0.367064	0.826547	0.599048	0.607207	0.384814	0.0107378	0.178283	0.248027	0.326821	0.0320326	0.754797	0.178661	0.246373	1.04215	0.795299	0.467846	0.532896	0.0287474	0.474657	0.260209
91	0.333194	0.359801	0.00233523	0.336794	0.361253	0.48155	0.798388	0.693142	0.346383	0.324488	0.00218614	0.259589	0.334998	0.0147221	0.0739959	0.118327	0.368332	0.797343	0.622373	0.59166	0.385481	0.0150568	0.0858343	0.135123	0.408771	0.0602666	0.603672	0.273454	0.271887	1.05224	0.684686	0.469851	0.585232	0.0533181	0.462167	0.359277
92	0.422565	0.434433	0.0120266	0.780964	0.360764	0.525277	0.76637	0.570769	0.519878	0.439178	0.0148866	0.565416	0.343941	0.208735	0.0326497	0.151772	0.328107	0.831946	0.702435	0.559829	0.418554	0.175353	0.0369018	0.176214	0.347415	0.111058	0.572593	0.141153	0.24772	1.0581	0.852277	0.521486	0.56542	0.0934474	0.396485	0.206988
93	0.279773	0.412316	0.0917844	0.433283	0.374762	0.486804	0.768919	0.686569	0.353136	0.397668	0.0919297	0.34454	0.289904	0.179515	0.0446811	0.11972	0.359764	0.827102	0.655971	0.595074	0.340406	0.148533	0.0495013	0.13059	0.385374	0.127543	0.684487	0.3354	0.248452	1.20315	0.735989	0.54099	0.592893	0.0946964	0.47645	0.375775
94	0.480064	0.276234	0.0834335	0.60653	0.402469	0.575312	0.790768	0.621832	0.496078	0.294891	0.0869653	0.461749	0.293531	0.174261	0.0244462	0.199384	0.353396	0.684256	0.714842	0.58516	0.363323	0.170928	0.0271544	0.210872	0.419839	0.00951224	0.517297	0.192228	0.223672	0.959806	0.81275	0.530077	0.649972	0.00978886	0.388224	0.265241
95	0.329233	0.387574	0.000139364	0.521545	0.348432	0.453766	0.782297	0.661719	0.43677	0.42244	0.000162323	0.414126	0.300874	0.191019	0.112351	0.0788087	0.333713	0.504363	0.613092	0.650947	0.390058	0.229548	0.130305	0.0909479	0.348713	0.0106301	0.614595	0.0955383	0.246301	1.33834	0.732816	0.567513	0.566049	0.00775919	0.449119	0.139659
96	0.29601	0.224368	0.0212691	0.452633	0.381243	0.618505	0.837981	0.668617	0.40293	0.249225	0.0232034	0.38403	0.413414	0.115217	0.034751	0.126654	0.349099	0.812811	0.658962	0.80574	0.410362	0.0982279	0.0370228	0.107578	0.387862	0.00064267	0.679717	0.116499	0.217423	1.05415	0.724259	0.542566	0.622755	0.000599321	0.478166	0.172184
97	0.265452	0.21869	0.000176736	0.412225	0.405916	0.545155	0.855086	0.722829	0.314914	0.23379	0.000172118	0.315489	0.439459	0.00592871	0.166706	0.0790688	0.314366	0.867523	0.60773	0.608087	0.480863	0.00573641	0.17839	0.0933265	0.309497	7e-05	0.728241	0.186479	0.221069	1.30125	0.750666	0.55346	0.572774	5.34e-05	0.489184	0.248732
98	0.386602	0.320531	0.00103192	0.305313	0.374271	0.561268	0.86416	0.520218	0.465391	0.336823	0.00110363	0.340994	0.409453	0.0998377	0.0638356	0.0556859	0.348094	0.652571	0.636713	0.67442	0.46885	0.114997	0.0781998	0.0658325	0.431393	0.000425682	0.844503	0.133453	0.196682	0.922507	0.623643	0.532171	0.682595	0.000459279	0.573687	0.199321
99	0.405518	0.438498	0.097746	0.592348	0.321191	0.498441	0.651176	0.729684	0.48389	0.418307	0.113625	0.413258	0.363286	0.0317424	0.138289	0.00281414	0.306722	0.826637	0.582614	0.733274	0.480324	0.0336003	0.171313	0.0034218	0.441797	0.00707999	0.46774	0.373212	0.194918	1.20139	0.730744	0.550793	0.669826	0.00574991	0.382973	0.394158
100	0.46328	0.35072	0.0428163	0.666121	0.399975	0.633426	0.693217	0.596675	0.508912	0.3401	0.0546746	0.508537	0.394878	0.0482636	0.195067	0.0229716	0.330023	0.742585	0.568246	0.767848	0.496049	0.0559906	0.233765	0.0266502	0.416329	0.00155459	0.743536	0.165356	0.243561	1.17952	0.589942	0.577774	0.623927	0.00130807	0.554522	0.220324
101	0.366442	0.351383	0.012279	0.449243	0.336118	0.585124	0.693856	0.748668	0.482679	0.353814	0.0160982	0.358096	0.290865	0.0493538	0.0880004	0.0156201	0.31046	0.777385	0.45627	0.708065	0.422222	0.0539796	0.139277	0.0192543	0.442581	0.0121478	0.654449	0.218884	0.221069	0.983603	0.867522	0.586961	0.657241	0.0120814	0.427266	0.268376
102	0.495505	0.0751074	0.0999564	0.566857	0.381707	0.884801	0.569848	0.745843	0.519709	0.0724888	0.133986	0.408129	0.25174	0.00449275	0.249458	0.00339272	0.425632	0.914119	0.545713	0.754533	0.319362	0.00436402	0.275322	0.00390501	0.46549	0.0110573	0.485525	0.142543	0.270681	1.40029	0.725973	0.523601	0.631979	0.00783243	0.400636	0.213857
103	0.468351	0.0632513	0.213716	0.565301	0.334752	0.795861	0.70046	0.624105	0.561879	0.0711046	0.226246	0.46342	0.270057	0.00165949	0.182972	0.00461524	0.355982	0.807354	0.626872	0.773612	0.367906	0.00180967	0.19935	0.00520774	0.482788	0.0271502	0.650264	0.184979	0.227829	1.2821	0.698533	0.662035	0.677105	0.0206992	0.48125	0.217772
104	0.425071	0.397522	0.108734	0.492319	0.306521	0.647555	0.713091	0.56094	0.555173	0.368369	0.127042	0.452781	0.296742	0.00622465	0.0168032	0.00528418	0.368373	0.899378	0.642099	0.782103	0.383979	0.00614297	0.0219192	0.00590358	0.526764	0.176685	0.388666	0.109726	0.217998	0.922248	0.864303	0.507351	0.702815	0.160088	0.309026	0.176459
105	0.427584	0.0405575	0.139572	0.465351	0.417833	0.688585	0.637971	0.690904	0.495384	0.0543039	0.175505	0.396389	0.288172	0.0624977	0.0829221	0.0476262	0.354014	0.781597	0.686543	0.688127	0.370347	0.0637717	0.0915869	0.0546372	0.520814	0.304659	0.402278	0.204589	0.237544	1.04828	0.743307	0.572224	0.683682	0.224615	0.35011	0.262216
106	0.330402	0.185682	0.114846	0.671595	0.325876	0.837156	0.710905	0.651861	0.432124	0.164152	0.122952	0.469064	0.443023	0.0782334	0.0116697	0.0126698	0.311462	0.743216	0.666615	0.754093	0.520533	0.0852161	0.0150597	0.0146748	0.365205	0.0168764	0.540824	0.273708	0.289698	1.02649	0.78039	0.479737	0.54984	0.016032	0.406478	0.358847
107	0.362309	0.137512	0.162577	0.592393	0.321947	0.639382	0.709514	0.557156	0.412805	0.141719	0.152582	0.441107	0.325774	0.172902	0.0975434	0.00535154	0.367506	0.572893	0.686587	0.810281	0.408775	0.203542	0.109871	0.0058213	0.416745	0.0377011	0.552678	0.184783	0.24419	1.52305	0.725888	0.626701	0.628524	0.024123	0.431549	0.227117
108	0.430851	0.4539	0.110182	0.658774	0.345746	0.753627	0.621421	0.599264	0.482906	0.343049	0.130052	0.479581	0.411678	0.107177	0.024448	0.00327364	0.319516	0.720135	0.547875	0.713897	0.493163	0.115134	0.036171	0.0039886	0.390063	0.00825346	0.502993	0.165039	0.257402	1.24561	0.752476	0.515426	0.596071	0.00654629	0.398444	0.240096
109	0.383722	0.238235	0.0936163	0.860389	0.383799	0.617265	0.66335	0.63031	0.456755	0.256695	0.112852	0.550373	0.424141	0.323666	0.172622	0.0643072	0.307331	0.8411	0.743803	0.798752	0.534655	0.263874	0.17646	0.06953	0.452227	0.0114875	0.571387	0.212774	0.248392	0.960465	0.751747	0.559569	0.642697	0.0117824	0.43086	0.274418
110	0.522985	0.392749	0.17689	0.595483	0.314048	0.656919	0.587394	0.496896	0.592478	0.358562	0.218393	0.523246	0.372554	0.147244	0.288627	0.0884091	0.306925	0.733073	0.4335	0.539742	0.526664	0.162123	0.38482	0.134758	0.435589	0.0103346	0.570705	0.214407	0.239893	0.939868	0.772989	0.577596	0.641545	0.0108365	0.423629	0.269528
111	0.528583	0.440609	0.117485	0.895301	0.30543	0.732099	0.749153	0.594657	0.54124	0.334985	0.11641	0.548403	0.324506	0.087512	0.184186	0.216664	0.324881	0.745304	0.480034	0.565168	0.485844	0.102792	0.269769	0.270706	0.444131	0.0156589	0.555924	0.216979	0.228637	1.05917	0.73236	0.612819	0.657729	0.0145352	0.430693	0.260705
112	0.31105	0.486879	0.148072	0.340051	0.47906	0.415455	0.684033	0.632766	0.364085	0.503725	0.165199	0.327905	0.337159	0.0425235	0.233506	0.0966056	0.289813	0.934007	0.421395	0.631192	0.475602	0.0401745	0.316902	0.119305	0.405556	0.00102218	0.534397	0.292696	0.253345	1.25484	0.73199	0.420198	0.60591	0.000807226	0.418537	0.404652
113	0.426888	0.249043	0.162111	0.770913	0.353218	0.638922	0.62263	0.673788	0.518804	0.26759	0.195913	0.518287	0.378693	0.139172	0.100198	0.17282	0.338088	0.699955	0.546379	0.525375	0.4855	0.154232	0.141163	0.226971	0.362737	0.00182407	0.521477	0.387496	0.206311	0.995674	0.758148	0.47271	0.611564	0.00178554	0.399995	0.438201
114	0.419404	0.404441	0.1007	0.534528	0.32734	0.47715	0.690242	0.547674	0.521906	0.430968	0.118778	0.469272	0.383931	0.0264143	0.144313	0.128539	0.327303	0.941753	0.414765	0.551968	0.49882	0.0257296	0.233696	0.173947	0.433542	0.00129475	0.453091	0.258075	0.225907	1.24719	0.828012	0.458287	0.651256	0.00103189	0.351955	0.35714
115	0.346101	0.460009	0.065038	0.779526	0.312749	0.481106	0.652989	0.670054	0.46538	0.448369	0.0810066	0.508025	0.493576	0.00293011	0.116534	0.159113	0.298524	0.823498	0.612582	0.606336	0.599174	0.00341469	0.153177	0.199612	0.413985	0.00555968	0.483255	0.181259	0.259369	1.07561	0.810463	0.540469	0.611627	0.00512568	0.37253	0.249932
116	0.37623	0.463208	0.0646652	0.604921	0.323998	0.636014	0.61285	0.656476	0.50376	0.404252	0.0893005	0.462473	0.3733	0.0170056	0.176533	0.107234	0.338353	0.927304	0.457817	0.579718	0.437139	0.01565	0.227298	0.129313	0.441001	0.0502871	0.473856	0.225118	0.198811	1.13004	0.824418	0.522154	0.686906	0.042525	0.364372	0.30037
117	0.358926	0.420272	0.0344037	0.690136	0.304342	0.546893	0.73743	0.785622	0.477253	0.397999	0.0399749	0.441106	0.451955	0.0141613	0.284086	0.15845	0.278326	0.79724	0.487592	0.703429	0.583422	0.0165477	0.348119	0.174839	0.445016	0.0353413	0.495665	0.211413	0.201569	1.12448	0.830176	0.508007	0.682675	0.0303331	0.372365	0.291723
118	0.40107	0.363787	0.0265154	0.580589	0.327224	0.380162	0.685482	0.652347	0.470942	0.419453	0.0317422	0.428076	0.339653	0.0928009	0.289756	0.163309	0.290502	0.858525	0.471159	0.538619	0.476027	0.0896898	0.3432	0.207961	0.345984	0.0150326	0.421048	0.461318	0.243313	1.22826	0.625745	0.413058	0.584684	0.0120672	0.401288	0.526124
119	0.452228	0.461588	0.0340282	0.429171	0.326701	0.47295	0.748789	0.653145	0.489644	0.427716	0.0366892	0.349781	0.381244	0.0653236	0.294735	0.124591	0.352346	0.844653	0.564521	0.712115	0.484627	0.0678291	0.323053	0.140023	0.363831	0.0105018	1.06	0.244188	0.211572	0.862817	0.833242	0.564224	0.615907	0.0118178	0.555391	0.296441
120	0.365857	0.536155	0.0418558	0.499311	0.35316	0.583684	0.709038	0.694665	0.370814	0.38643	0.0410951	0.341621	0.409293	0.0373573	0.162182	0.178601	0.347571	0.807571	0.494102	0.650067	0.484436	0.0400421	0.217896	0.194832	0.4397	0.011251	0.567724	0.230832	0.249731	0.843814	0.7303	0.558147	0.632318	0.0130672	0.435381	0.290381
121	0.472247	0.371941	0.00285177	0.252461	0.371338	0.489027	0.712239	0.995654	0.479075	0.37078	0.00332664	0.18159	0.376234	0.128551	0.0991129	0.188945	0.334783	0.786219	0.55186	0.515099	0.456961	0.12516	0.129848	0.231446	0.363742	0.0149314	0.463398	0.2232	0.217257	1.42385	0.7835	0.47915	0.617995	0.0103234	0.369394	0.314396
122	0.390581	0.27762	0.0380564	0.329812	0.336324	0.504899	0.679232	0.663489	0.479214	0.318862	0.0472499	0.304974	0.317101	0.139369	0.120842	0.237473	0.29994	0.608343	0.637115	0.643314	0.368747	0.14069	0.120738	0.211334	0.462626	0.0275827	0.462456	0.221393	0.211993	1.55897	0.823765	0.457186	0.681534	0.0173396	0.358381	0.324262
123	0.484014	0.23665	0.0862098	0.455688	0.353183	0.694205	0.773052	0.702231	0.534102	0.236679	0.09287	0.371401	0.319294	0.00557648	0.0937154	0.0682653	0.37924	0.84547	0.702778	0.509918	0.422966	0.00614553	0.109885	0.107582	0.370497	0.000288472	0.50068	0.266548	0.24235	0.819324	0.785217	0.555145	0.556591	0.000330658	0.374004	0.304801
124	0.41634	0.228861	0.0729041	0.491019	0.312134	0.599738	0.778152	0.592385	0.531596	0.259093	0.0804884	0.43143	0.317015	0.0805196	0.0634288	0.095488	0.310009	0.802341	0.723926	0.673371	0.445517	0.0832326	0.072748	0.111891	0.446883	0.0168771	0.736096	0.233094	0.225342	1.57424	0.589059	0.46683	0.618039	0.0102786	0.534955	0.310475
125	0.374926	0.269477	0.0534766	0.505315	0.359713	0.516121	0.716573	0.715766	0.475886	0.321262	0.0649571	0.396546	0.436205	0.00223647	0.121848	0.18072	0.328778	0.792398	0.613865	0.677684	0.528927	0.00261774	0.153186	0.196837	0.291989	0.000465866	0.672126	0.260351	0.278086	0.837874	0.608088	0.629212	0.494416	0.000542437	0.516737	0.286081
126	0.374299	0.487948	0.153753	0.474203	0.379157	0.571967	0.697725	0.556838	0.459919	0.435553	0.168615	0.434482	0.327402	0.0666541	0.0872523	0.17806	0.309642	0.811	0.638919	0.649551	0.454566	0.0693691	0.107802	0.195494	0.293422	0.000224498	0.545935	0.174764	0.259767	1.19305	0.654325	0.464234	0.514555	0.000185485	0.448474	0.266387
127	0.352145	0.490892	0.0642957	0.429134	0.363204	0.437393	0.794314	0.728806	0.474429	0.513923	0.0726086	0.362187	0.251004	0.117328	0.0774024	0.105961	0.350346	0.81745	0.645988	0.526938	0.367835	0.115502	0.0962211	0.148419	0.244007	0.00113534	0.725496	0.259899	0.321423	0.975133	0.659537	0.508606	0.423195	0.00114981	0.519627	0.33335
128	0.364675	0.394181	0.0914434	0.492158	0.387912	0.595858	0.813102	0.607275	0.442215	0.371131	0.093633	0.420109	0.328675	0.0447435	0.0586854	0.165007	0.339321	0.639223	0.515366	0.523106	0.455067	0.0606093	0.0934017	0.222269	0.299452	0.00170497	0.597705	0.201766	0.32648	1.08515	0.605971	0.436004	0.474785	0.00156186	0.494602	0.314008
129	0.326645	0.453548	0.0411438	0.658558	0.335753	0.494235	0.739583	0.536712	0.468733	0.461743	0.050471	0.535526	0.296148	0.00748657	0.132052	0.0112057	0.344793	0.877397	0.510108	0.645479	0.338004	0.00668377	0.150506	0.0125637	0.274571	8.09e-06	0.796319	0.196437	0.289765	1.05804	0.644145	0.629313	0.486418	7.64e-06	0.552768	0.237849
130	0.429342	0.411203	0.0415147	0.608231	0.366477	0.481333	0.717365	0.67421	0.501074	0.431229	0.0506336	0.452733	0.34594	0.00588419	0.0989806	0.0205481	0.332623	0.870736	0.73747	0.90211	0.404482	0.00558631	0.0976956	0.0186909	0.365426	5.52e-06	0.624717	0.374349	0.271509	1.31949	0.682201	0.518825	0.570728	4.17e-06	0.476787	0.417558
131	0.35805	0.310232	0.0467928	0.459535	0.421431	0.679952	0.685319	0.499341	0.416116	0.289623	0.0575496	0.441924	0.399238	0.0713423	0.0778311	0.12231	0.395106	0.780015	0.789292	0.735368	0.459493	0.0770534	0.0826543	0.131206	0.337203	4.05e-05	0.571236	0.231304	0.24653	1.03979	0.729221	0.501917	0.577116	3.89e-05	0.43907	0.315224
132	0.291824	0.434091	0.0510533	0.660251	0.411259	0.496109	0.874387	0.547527	0.374384	0.431247	0.0509597	0.514145	0.297517	0.0181954	0.0152006	0.0169649	0.360345	0.758737	0.738364	0.727666	0.360959	0.0192889	0.0165234	0.0186221	0.368345	6.39e-05	0.534989	0.205023	0.284425	1.09094	0.718745	0.567144	0.559055	5.82e-05	0.42465	0.263436
133	0.317361	0.314131	0.0847228	0.687611	0.469202	0.757715	0.614046	0.537537	0.358725	0.268494	0.106316	0.519628	0.388281	0.0194032	0.0541435	0.00565022	0.289153	0.932807	0.635788	0.78293	0.51769	0.0189336	0.0710057	0.00656108	0.400728	0.00854469	0.574739	0.190765	0.222268	1.06736	0.903313	0.508722	0.639459	0.00791483	0.387886	0.271297
134	0.388069	0.378113	0.0191082	0.886606	0.345783	0.708783	0.855638	0.530945	0.479878	0.325475	0.0201228	0.594088	0.394538	0.0128227	0.160601	0.00593403	0.326502	0.804686	0.570944	0.711351	0.395879	0.0117308	0.159466	0.00597672	0.350856	9.35e-05	0.461719	0.202412	0.245126	1.2519	0.676381	0.751183	0.579811	7.41e-05	0.402461	0.210247
135	0.356783	0.201687	0.0320054	0.701757	0.335006	0.555289	0.642484	0.522169	0.459543	0.239655	0.042163	0.536297	0.332715	0.0026667	0.205858	0.008128	0.304393	0.900681	0.527333	0.774236	0.434161	0.00258256	0.238697	0.00891622	0.37104	1.84e-05	0.527477	0.20438	0.269151	1.07759	0.666669	0.417201	0.574105	1.7e-05	0.439474	0.32561
136	0.275563	0.306885	0.0834658	0.932623	0.410771	0.472483	0.751068	0.609518	0.349195	0.347875	0.0890456	0.566963	0.388814	0.0638724	0.190642	0.0050868	0.288472	0.776388	0.686494	0.759006	0.428211	0.0596397	0.172083	0.00511337	0.382042	0.000605668	0.59499	0.219552	0.262873	1.16649	1.01569	0.572436	0.589585	0.000517593	0.3687	0.276146
137	0.35944	0.262701	0.263881	0.588488	0.360799	0.580325	0.687591	0.555756	0.458913	0.289948	0.260116	0.487463	0.364786	0.00986864	0.219248	0.00261247	0.309946	0.800657	0.445105	0.843583	0.474171	0.0109033	0.288889	0.00277693	0.29469	0.0454368	0.377787	0.127964	0.259078	0.992766	0.691015	0.585605	0.528632	0.0436099	0.352252	0.178406
138	0.391372	0.330562	0.168593	0.64025	0.344231	0.59958	0.467936	0.568294	0.505174	0.341044	0.249526	0.513157	0.437045	0.00289251	0.177059	0.0137607	0.311423	0.69496	0.558451	0.79945	0.502364	0.0035302	0.206599	0.0147218	0.362819	4.42e-06	0.504359	0.131415	0.229149	1.27695	0.904066	0.640271	0.61027	3.46e-06	0.357453	0.169735
139	0.408031	0.30949	0.0157075	0.631595	0.355934	0.774829	0.666702	0.65274	0.500695	0.272611	0.0214181	0.472999	0.344085	0.0116771	0.156346	0.0151396	0.287603	1.01301	0.65026	0.730806	0.466995	0.0103354	0.171484	0.0177889	0.306058	0.00135897	0.727509	0.173774	0.2856	0.913297	0.647912	0.561519	0.513584	0.00147887	0.527299	0.234969
140	0.425289	0.313714	0.170351	0.45149	0.354437	0.705628	0.604937	0.70601	0.510215	0.292326	0.205462	0.372725	0.383821	0.0023753	0.128388	0.0421709	0.281887	0.861711	0.579462	0.699977	0.502621	0.00246908	0.159334	0.0501988	0.304728	0.0477272	0.634983	0.315439	0.267256	1.27442	0.858216	0.573245	0.517032	0.0356294	0.420353	0.348136
141	0.393031	0.185756	0.117248	0.411575	0.388264	0.619775	0.682764	0.73943	0.468097	0.215028	0.136597	0.340329	0.357243	0.00330192	0.119702	0.0622755	0.291872	0.828037	0.571309	0.694212	0.459078	0.00343808	0.145966	0.0703243	0.327867	0.0845532	0.60106	0.2618	0.253673	0.85562	0.522973	0.484983	0.558557	0.0894153	0.532156	0.348031
142	0.386293	0.186291	0.178389	0.541684	0.33968	0.598782	0.613851	0.696313	0.409202	0.185713	0.176573	0.372026	0.290882	0.0182279	0.123035	0.0280386	0.275787	0.882902	0.606575	0.801521	0.450007	0.0185837	0.15202	0.0308359	0.465589	0.000146441	0.466374	0.186149	0.235294	1.31061	0.878192	0.606893	0.658303	0.000111182	0.345222	0.232856
143	0.327346	0.115806	0.14304	0.374877	0.347902	0.668651	0.79319	0.788136	0.454703	0.139673	0.145826	0.310412	0.350673	0.00831694	0.0838104	0.0191598	0.335557	0.790193	0.642661	0.794516	0.456957	0.00945441	0.103771	0.0214111	0.466953	0.000245075	0.429811	0.230195	0.220887	1.66086	0.658007	0.528231	0.677111	0.000147379	0.394466	0.302804
144	0.335624	0.0778588	0.0678054	0.34196	0.343113	0.725052	0.722106	0.864236	0.464257	0.0919122	0.0812917	0.273484	0.324316	0.022591	0.0927909	0.0966709	0.449909	0.788171	0.551723	0.732887	0.393188	0.0262268	0.133488	0.109832	0.494168	0.00571194	0.628751	0.245357	0.268534	1.45422	0.853559	0.438677	0.642857	0.00389644	0.422459	0.35557
145	0.374361	0.291005	0.00760998	0.481963	0.339248	0.564801	0.840728	0.682695	0.375649	0.255544	0.00672677	0.332935	0.271574	0.16927	0.0642682	0.150537	0.356516	0.725421	0.59596	0.659942	0.369081	0.168863	0.0836881	0.163948	0.463513	0.00210127	0.503501	0.193166	0.235538	0.984683	0.708991	0.531752	0.649405	0.00209815	0.410287	0.26117
146	0.417082	0.291636	0.099419	0.418835	0.370227	0.553838	0.747351	0.792357	0.466854	0.306484	0.104338	0.317956	0.277358	0.0206013	0.118712	0.252688	0.320262	0.877775	0.584205	0.543755	0.433011	0.0218862	0.159167	0.301049	0.534007	0.0614536	0.73692	0.314483	0.263863	1.2488	0.783473	0.477514	0.660985	0.0465459	0.481515	0.392112
147	0.342682	0.144713	0.0412729	0.478947	0.333576	0.897661	0.784434	0.587803	0.43233	0.124887	0.0438099	0.404813	0.372874	0.0150137	0.145219	0.1421	0.347122	0.879015	0.591024	0.573406	0.409362	0.0138388	0.156635	0.156778	0.33859	0.00630712	0.859962	0.197027	0.217157	0.905581	0.576969	0.525417	0.5976	0.00683532	0.593992	0.268693
148	0.370765	0.15099	0.0401924	0.402366	0.331854	0.782321	0.765355	0.605488	0.453197	0.143964	0.0436381	0.358186	0.30056	0.149939	0.108976	0.0785934	0.313331	0.679798	0.564595	0.709758	0.361266	0.143098	0.122219	0.0780919	0.377285	0.026095	0.578981	0.0862135	0.222207	1.29558	0.74939	0.613072	0.625685	0.0196917	0.434712	0.122673
149	0.295889	0.212671	0.247833	0.490752	0.378615	0.67116	0.727768	0.822256	0.382026	0.216161	0.230409	0.347305	0.300816	0.0137724	0.1794	0.19166	0.389972	0.805749	0.542026	0.496963	0.311733	0.0125923	0.18019	0.199062	0.396678	0.0517669	0.91113	0.15224	0.174167	0.999585	0.700779	0.675882	0.690844	0.0490821	0.564077	0.183098
150	0.355489	0.348745	0.127491	0.584984	0.393642	0.607761	0.696079	0.720652	0.428093	0.336051	0.140899	0.421791	0.39978	0.0208473	0.321061	0.209394	0.296528	0.832227	0.456895	0.611048	0.391698	0.0177062	0.29127	0.182914	0.446723	0.025622	0.436735	0.134539	0.318041	1.1192	0.739568	0.553193	0.582805	0.0223468	0.370729	0.195134
151	0.441714	0.436839	0.0678083	0.880263	0.335666	0.50893	0.689398	0.609026	0.502575	0.417113	0.0789636	0.553343	0.261734	0.03836	0.146832	0.21708	0.336569	0.788118	0.559218	0.502845	0.332452	0.037776	0.164052	0.238837	0.263394	0.0505598	0.705243	0.166972	0.298931	0.870833	0.584739	0.594731	0.468381	0.0548718	0.546697	0.219202
152	0.359641	0.326841	0.00906699	0.601022	0.358504	0.644652	0.798438	0.54381	0.445221	0.308012	0.0101065	0.486867	0.342572	0.00474414	0.205565	0.0755422	0.357199	0.814113	0.525599	0.698142	0.395641	0.00481662	0.229103	0.0803829	0.259022	0.384927	0.660808	0.216659	0.373729	0.946718	0.740239	0.496988	0.384963	0.280612	0.45853	0.287443
153	0.351381	0.338766	0.104782	0.485335	0.379806	0.596956	0.651506	0.598773	0.450593	0.344151	0.130177	0.428461	0.326102	0.00434126	0.230729	0.0968345	0.360449	0.948125	0.549575	0.66252	0.383131	0.0038863	0.244182	0.104804	0.279136	0.242364	0.581676	0.146527	0.302991	0.962122	0.667988	0.516504	0.460383	0.197257	0.456628	0.213219
154	0.340014	0.283947	0.0621616	0.519306	0.328851	0.472399	0.743296	0.590872	0.484327	0.359647	0.074123	0.454198	0.28388	0.0596013	0.182157	0.174786	0.357365	0.778198	0.580829	0.565348	0.40445	0.0663383	0.221163	0.218269	0.209524	0.320127	0.65852	0.0664673	0.314736	0.931332	0.696626	0.67443	0.397457	0.255211	0.484902	0.089362
155	0.421514	0.425099	0.144946	0.728732	0.44936	0.581047	0.659866	0.519365	0.434183	0.384325	0.160204	0.540585	0.347737	0.0822253	0.169867	0.0119753	0.370667	0.801533	0.562144	0.72098	0.447259	0.0872103	0.214725	0.0151196	0.231174	0.0683086	0.58053	0.0633155	0.349337	0.924864	0.735956	0.659591	0.397356	0.0686904	0.440545	0.0874313
156	0.480271	0.512197	0.069489	0.583948	0.287353	0.479571	0.64967	0.655426	0.592989	0.495326	0.0912586	0.455616	0.327536	0.146909	0.291103	0.00411173	0.332929	0.699932	0.499007	0.732669	0.407878	0.148483	0.312118	0.00467593	0.27191	0.12477	0.689866	0.201623	0.319878	1.03054	0.686559	0.581661	0.45832	0.107858	0.50066	0.256919
157	0.614323	0.383203	0.109055	0.60156	0.349164	0.589382	0.588427	0.579575	0.5766	0.356627	0.136418	0.468844	0.335854	0.0826703	0.18002	0.015488	0.370431	0.639802	0.548804	0.726047	0.437361	0.105434	0.227744	0.0192839	0.26955	0.0896375	0.361352	0.215893	0.296467	1.04448	0.772711	0.62696	0.476145	0.0790306	0.318609	0.256117
158	0.370342	0.403427	0.0963649	0.596103	0.270501	0.390928	0.714518	0.607721	0.486171	0.440776	0.103419	0.449979	0.317698	0.0902064	0.13066	0.00575922	0.357576	0.702941	0.597579	0.733743	0.433859	0.106109	0.166399	0.00723077	0.312877	0.0157949	0.422548	0.206694	0.267266	0.919404	0.737755	0.569491	0.537634	0.0168568	0.363604	0.265675
159	0.481963	0.44367	0.0844593	0.488032	0.329721	0.611552	0.783157	0.714613	0.519085	0.37855	0.0857961	0.369876	0.290993	0.128926	0.068051	0.0363698	0.390463	0.860551	0.610122	0.762239	0.372306	0.118322	0.0874339	0.0404671	0.274198	0.0423132	0.390069	0.17857	0.304858	0.946778	0.641638	0.65637	0.472942	0.042749	0.37782	0.213688
160	0.43397	0.362081	0.225101	0.472466	0.345512	0.64989	0.566964	0.587042	0.516961	0.337777	0.264189	0.422037	0.34916	0.00829124	0.0950348	0.127479	0.352047	0.787883	0.521824	0.630491	0.449355	0.00950836	0.137199	0.152891	0.291035	0.0186703	0.416574	0.100183	0.286131	0.979656	0.610344	0.66527	0.503478	0.0186851	0.405306	0.13073
161	0.410326	0.341384	0.203181	0.551113	0.31852	0.495032	0.71654	0.706075	0.49723	0.365981	0.199962	0.407156	0.305896	8.89e-05	0.0909198	0.103417	0.393088	1.00651	0.600128	0.57706	0.356395	7.63e-05	0.106918	0.123145	0.360889	0.0492825	0.560912	0.119745	0.247828	1.15183	0.873688	0.564462	0.587401	0.0408381	0.38945	0.173576
162	0.374523	0.324729	0.0740311	0.419339	0.328729	0.526229	0.650559	0.679229	0.430958	0.319378	0.083145	0.33166	0.342265	0.00466118	0.0658786	0.127987	0.340243	0.666817	0.680256	0.72216	0.411644	0.0056814	0.0736004	0.128102	0.340922	0.0838785	0.572654	0.112297	0.24061	1.17705	0.823139	0.584529	0.581045	0.0662475	0.408746	0.15996
163	0.405037	0.236078	0.0199815	0.740895	0.299774	0.563908	0.847583	0.555666	0.526007	0.27286	0.0214216	0.544066	0.376694	0.00302239	0.0886576	0.0709903	0.447688	1.04325	0.608393	0.576913	0.305553	0.00207765	0.0801971	0.0672035	0.397869	0.281483	0.655691	0.112161	0.20512	0.889762	0.716832	0.683647	0.653851	0.239202	0.475816	0.13997
164	0.484584	0.410063	0.0923079	0.62376	0.328434	0.605023	0.696988	0.709844	0.542502	0.374382	0.10616	0.441186	0.377438	0.0437936	0.0563658	0.0874862	0.391154	0.828939	0.704131	0.793053	0.284666	0.0306241	0.0427726	0.0608454	0.363679	0.120389	0.536985	0.0482674	0.248343	1.05501	0.712915	0.634139	0.582527	0.101365	0.425439	0.0694799
165	0.373784	0.203333	0.0449922	0.630952	0.364711	0.514293	0.794991	0.557297	0.427436	0.238203	0.0461001	0.476466	0.262953	0.0269909	0.0333645	0.160058	0.320839	0.924617	0.58601	0.607629	0.362989	0.0247118	0.0439011	0.176216	0.399701	0.186589	0.69584	0.204148	0.226947	0.717767	0.613995	0.621038	0.623191	0.203016	0.525335	0.243058
166	0.389719	0.40005	0.118615	0.495815	0.337722	0.563901	0.639179	0.702538	0.499642	0.393554	0.146375	0.396364	0.288152	0.000339145	0.0988796	0.142412	0.350598	0.847061	0.484542	0.555243	0.3752	0.000347255	0.138746	0.172224	0.530783	0.226157	0.549972	0.116385	0.242206	0.743683	0.675999	0.572527	0.67687	0.230532	0.444546	0.166242
167	0.396634	0.408818	0.0366236	0.573442	0.373507	0.647168	0.738989	0.59662	0.422558	0.333866	0.0387911	0.428398	0.348235	0.00488633	0.195005	0.101342	0.357495	0.886706	0.681213	0.676019	0.452607	0.00511517	0.207477	0.120498	0.436613	0.218548	0.589703	0.470733	0.205933	0.760383	0.693368	0.575705	0.674592	0.22219	0.457933	0.44784
168	0.345837	0.385503	0.0663078	0.514137	0.396244	0.684352	0.724175	0.565694	0.408442	0.328229	0.0740768	0.434065	0.329533	0.0731462	0.0740547	0.167627	0.334246	0.807581	0.553824	0.548459	0.448983	0.0769231	0.106088	0.213196	0.428139	0.0826295	0.665538	0.35753	0.231493	0.854718	0.674323	0.590587	0.642318	0.0875064	0.494169	0.374362
169	0.363311	0.498137	0.0997688	0.5595	0.341908	0.40676	0.689646	0.696912	0.460952	0.504262	0.114365	0.417734	0.396308	0.0731232	0.125836	0.133246	0.327763	0.833269	0.474492	0.588612	0.490421	0.0738306	0.183875	0.165342	0.420614	0.115054	0.662155	0.199627	0.233595	0.989045	0.736244	0.485612	0.630104	0.102964	0.469041	0.285769
170	0.360344	0.339679	0.0643742	0.536111	0.418211	0.605167	0.798065	0.606568	0.412205	0.326465	0.0671915	0.432937	0.284124	0.0158168	0.195522	0.17126	0.402354	0.711524	0.537978	0.611501	0.36243	0.0191764	0.235296	0.194564	0.477956	0.00950219	0.541311	0.278081	0.258383	1.02514	0.691368	0.505823	0.638061	0.00907236	0.434643	0.349067
171	0.322635	0.341885	0.111911	0.625366	0.345858	0.501069	0.634684	0.508194	0.379979	0.33402	0.120699	0.47587	0.290231	0.0523707	0.142696	0.20331	0.355259	0.986553	0.547984	0.62011	0.369971	0.044461	0.171993	0.211253	0.426085	0.0168038	0.642069	0.424716	0.237068	1.23591	0.858507	0.463815	0.628196	0.013254	0.423615	0.470003
172	0.418858	0.422536	0.010537	0.397285	0.36288	0.691168	0.790096	0.660156	0.488047	0.355013	0.0120131	0.350359	0.40429	0.0461394	0.195504	0.0981635	0.327843	0.64106	0.595673	0.714895	0.425363	0.0509533	0.193663	0.0951765	0.433674	0.110095	0.662157	0.22691	0.25591	0.895195	0.843484	0.499043	0.624139	0.108946	0.438256	0.310324
173	0.368783	0.314646	0.118968	0.531434	0.304948	0.555758	0.602691	0.551139	0.456632	0.313302	0.139055	0.43687	0.412103	0.0302509	0.188176	0.0995607	0.345122	0.615358	0.586835	0.727103	0.423921	0.0351548	0.190095	0.0955881	0.332364	0.048229	0.475549	0.181622	0.226629	1.2218	0.805543	0.614854	0.585659	0.0377218	0.368756	0.225621
174	0.487423	0.242885	0.056728	0.59954	0.364918	0.807495	0.685026	0.71744	0.546695	0.222908	0.0726356	0.442067	0.373309	0.0120682	0.161951	0.0993609	0.355683	0.657165	0.605998	0.705611	0.382273	0.0131635	0.159478	0.094402	0.387349	0.101677	0.574923	0.164529	0.235869	0.918437	0.761294	0.559294	0.614679	0.0989982	0.428036	0.225144
175	0.398922	0.32246	0.232599	0.587638	0.368255	0.451197	0.708909	0.506982	0.460101	0.369153	0.22336	0.491964	0.303875	0.118958	0.184036	0.122107	0.325423	0.893516	0.459587	0.619578	0.448291	0.112116	0.265879	0.154519	0.352602	0.00410883	0.583062	0.152119	0.234066	0.961296	0.743532	0.581307	0.586745	0.00419404	0.434838	0.203448
176	0.347737	0.363639	0.122829	0.645328	0.381697	0.53081	0.553447	0.719732	0.402026	0.353056	0.151304	0.430051	0.235288	0.0764886	0.180516	0.160856	0.382334	0.6268	0.604393	0.587325	0.305657	0.0894139	0.19264	0.178662	0.347792	0.00679516	0.586211	0.123321	0.225809	0.940029	0.795186	0.608174	0.5945	0.0070913	0.420883	0.165997
177	0.384284	0.358986	0.112198	0.474884	0.364334	0.820564	0.667403	0.592545	0.463203	0.284784	0.130371	0.413505	0.427963	0.117242	0.130951	0.19596	0.311942	0.799205	0.573629	0.543427	0.521497	0.117573	0.166749	0.238939	0.402042	0.0128916	0.473257	0.0703035	0.248971	1.16931	0.797456	0.677746	0.594598	0.0106776	0.365207	0.090926
178	0.374965	0.321771	0.194792	0.69137	0.331377	0.598597	0.583774	0.659027	0.394522	0.276328	0.190477	0.433602	0.308475	0.175242	0.0467337	0.190364	0.368642	0.743767	0.653129	0.5182	0.409418	0.176063	0.0602088	0.242534	0.423975	0.00911442	0.535695	0.0542163	0.217709	1.10622	0.742701	0.737729	0.632368	0.00796644	0.409814	0.0660596
179	0.441233	0.0678667	0.147362	0.452291	0.317073	0.76402	0.575418	0.780491	0.549668	0.0774463	0.192078	0.354126	0.385205	0.365005	0.0316896	0.23597	0.317042	0.678386	0.616665	0.50666	0.506437	0.331292	0.0448401	0.294594	0.314387	0.0335259	0.488556	0.0845647	0.273022	1.03779	0.791357	0.806118	0.523653	0.03092	0.377883	0.0935815
180	0.501327	0.0809634	0.19388	0.644181	0.330243	0.819768	0.69558	0.504178	0.542588	0.0815246	0.197465	0.51919	0.31172	0.263685	0.07849	0.22529	0.291456	0.766328	0.664886	0.551961	0.43142	0.229415	0.0909771	0.251266	0.385025	0.0410196	0.509218	0.0591435	0.230201	0.93632	0.940511	0.56969	0.618018	0.0416395	0.349377	0.0929043
181	0.369825	0.140084	0.124618	0.564573	0.347962	0.607513	0.743103	0.584932	0.471367	0.172011	0.13335	0.464174	0.434205	0.264518	0.127504	0.200571	0.282487	0.607283	0.574741	0.616867	0.570857	0.28886	0.170877	0.232852	0.270724	0.0550138	0.442306	0.0875936	0.273033	1.16235	1.00332	0.654504	0.494513	0.045054	0.305181	0.11745
182	0.51421	0.188262	0.101257	0.707408	0.430542	0.601431	0.629616	0.570007	0.493563	0.2123	0.122298	0.514668	0.39174	0.0510299	0.0814329	0.208404	0.296208	0.866572	0.586868	0.662009	0.522936	0.0521367	0.111633	0.22371	0.463034	0.035837	0.332052	0.08216	0.257195	1.0942	1.06784	0.615198	0.631744	0.0313602	0.235064	0.115706
183	0.272453	0.167235	0.190951	0.69836	0.360204	0.79775	0.734783	0.622918	0.34947	0.150398	0.17801	0.475645	0.37436	0.225588	0.114222	0.0927305	0.307621	0.81218	0.698319	0.727952	0.514996	0.208356	0.133207	0.107126	0.458766	0.0391768	0.317445	0.0705715	0.251768	1.08892	1.05562	0.623552	0.631951	0.0342601	0.228628	0.0994607
184	0.326314	0.201665	0.136364	0.450156	0.36862	0.610089	0.554477	0.611946	0.449638	0.239352	0.188966	0.411894	0.329551	0.070187	0.0721236	0.131595	0.324113	0.660904	0.584768	0.628268	0.471559	0.0904143	0.102728	0.163461	0.409517	0.0109186	0.334364	0.0659199	0.251026	1.21574	1.04653	0.565847	0.600346	0.00874711	0.238409	0.100894
185	0.364853	0.534119	0.0676195	0.673537	0.338333	0.439989	0.864684	0.657601	0.448944	0.492906	0.0649059	0.467525	0.235885	0.0193287	0.0634363	0.0794892	0.389641	0.965391	0.697612	0.720711	0.320976	0.0176664	0.0728799	0.0873917	0.386464	0.0175689	0.464368	0.100603	0.238209	1.3954	1.0175	0.68653	0.614638	0.0123981	0.312503	0.127148
186	0.333468	0.323841	0.091942	0.549322	0.416915	0.703845	0.819735	0.645841	0.407977	0.295834	0.0939464	0.435228	0.347223	0.000929648	0.089503	0.158473	0.371514	0.924089	0.609463	0.610225	0.462438	0.000971282	0.122425	0.19789	0.546037	0.000191072	0.421165	0.156297	0.257198	0.887913	0.764663	0.511153	0.664735	0.000210825	0.349797	0.227955
187	0.392359	0.344284	0.165657	0.754884	0.306036	0.475618	0.889969	0.649022	0.498965	0.379228	0.144859	0.506003	0.312484	0.00418863	0.0831427	0.125431	0.336907	0.81506	0.598826	0.520559	0.440085	0.00476028	0.111957	0.1775	0.424786	0.000108712	0.358	0.20264	0.261446	1.28545	0.759895	0.561951	0.592527	8.26e-05	0.311692	0.254808
188	0.432354	0.364472	0.110116	0.798166	0.375533	0.724827	0.742337	0.581796	0.46584	0.301334	0.113209	0.532043	0.39812	0.0207945	0.127258	0.190004	0.342129	0.932654	0.55485	0.667812	0.467411	0.0195261	0.160352	0.196017	0.445309	0.00352795	0.626752	0.210181	0.27847	1.18693	0.955549	0.615329	0.607969	0.0029421	0.393942	0.25196
189	0.272671	0.229238	0.02341	0.590979	0.379447	0.624819	0.660412	0.550622	0.359435	0.238653	0.0296211	0.473506	0.363081	0.04327	0.263681	0.102365	0.303418	0.748734	0.453971	0.586555	0.510337	0.051699	0.345762	0.139486	0.293364	0.000572819	0.279914	0.121279	0.293083	0.97505	0.70799	0.541095	0.421115	0.000527549	0.254909	0.156983
190	0.423253	0.384655	0.0797666	0.721224	0.369743	0.522879	0.65567	0.52616	0.489197	0.39261	0.0987649	0.546553	0.418892	0.178651	0.184647	0.133327	0.318838	0.713003	0.631309	0.578014	0.504684	0.181569	0.203303	0.165909	0.329243	0.00138011	0.4103	0.129021	0.30095	0.882535	0.822067	0.579826	0.496749	0.00150582	0.324355	0.174011
191	0.354838	0.303005	0.074269	0.621964	0.386083	0.509769	0.790369	0.553821	0.412622	0.325178	0.0755015	0.480347	0.288671	0.266315	0.276148	0.074281	0.350861	0.658648	0.399809	0.764282	0.368657	0.24925	0.336988	0.0756376	0.374239	1.17e-06	0.427645	0.146561	0.228223	1.66264	0.74061	0.65706	0.537449	6.66e-07	0.338831	0.163302
192	0.417607	0.310405	0.0777005	0.676915	0.377668	0.58748	0.747995	0.606979	0.496318	0.328812	0.0891234	0.508947	0.382751	0.187036	0.249769	0.173867	0.321922	0.582965	0.535887	0.598796	0.486188	0.219377	0.287676	0.203296	0.369051	1.21e-06	0.381453	0.128193	0.232841	1.66976	0.731267	0.664103	0.540311	6.9e-07	0.319512	0.146768
193	0.374915	0.318305	0.0883542	0.642129	0.354916	0.579458	0.696321	0.516625	0.408877	0.293404	0.0909198	0.477114	0.380696	0.0520299	0.254897	0.217763	0.377163	0.923469	0.578131	0.520307	0.455778	0.0494155	0.279973	0.267037	0.36385	1.62e-06	0.402524	0.160563	0.214865	1.69724	0.809861	0.61929	0.494706	8.73e-07	0.293994	0.171427
194	0.325398	0.195993	0.0423612	0.793192	0.386559	0.630631	0.754408	0.599596	0.421811	0.221187	0.0494734	0.546177	0.302431	0.060038	0.291321	0.129126	0.361987	0.775588	0.522093	0.641203	0.420799	0.067465	0.335738	0.156589	0.476833	8.32e-05	0.487777	0.129542	0.261637	0.714723	0.859258	0.587386	0.622515	0.000112107	0.354865	0.174013
195	0.318863	0.149585	0.0694194	0.885997	0.414675	0.515015	0.736619	0.494819	0.405178	0.208326	0.0807701	0.617744	0.293259	0.116936	0.204782	0.133214	0.332676	0.645787	0.516665	0.675178	0.419066	0.139779	0.257489	0.150993	0.351412	0.0724493	0.437528	0.308063	0.223557	1.68778	0.783888	0.498778	0.531685	0.0392423	0.334658	0.345048
196	0.365422	0.702787	0.0746363	0.537755	0.332616	0.687309	0.672873	0.695384	0.508096	0.497987	0.0970981	0.42873	0.303884	0.0601657	0.24627	0.145511	0.397629	0.799974	0.42988	0.651927	0.391776	0.0643975	0.328231	0.166951	0.372886	0.0529671	0.467348	0.198287	0.253253	0.647938	0.865177	0.559712	0.576938	0.0734547	0.345491	0.254809
197	0.36863	0.147468	0.106267	0.841012	0.37632	0.532518	0.777694	0.468256	0.45605	0.198384	0.112177	0.612702	0.374728	0.100372	0.154362	0.0767979	0.312897	0.785923	0.503001	0.779028	0.490916	0.104338	0.210571	0.0824432	0.3965	0.123828	0.418813	0.226454	0.257915	1.5782	0.823419	0.460676	0.589826	0.0719995	0.332378	0.321235
198	0.347385	0.0954173	0.226182	0.869892	0.341131	0.710165	0.631759	0.498992	0.425831	0.102286	0.229578	0.581421	0.276851	0.0510245	0.25665	0.116082	0.412018	0.764562	0.495239	0.627747	0.372341	0.0586313	0.318202	0.145375	0.376158	0.101916	0.484196	0.308104	0.258471	0.62513	0.676509	0.477185	0.580009	0.137546	0.412217	0.385516
199	0.458108	0.323379	0.160956	0.769463	0.364831	0.688609	0.598826	0.576353	0.493131	0.289241	0.1859	0.529986	0.334587	0.0876497	0.194981	0.0150633	0.326353	0.767359	0.487235	0.734814	0.44737	0.0930499	0.253494	0.0180004	0.344595	0.0915136	0.413074	0.263133	0.231338	1.33875	0.865159	0.477127	0.57531	0.0629696	0.317439	0.344731
200	0.437241	0.242293	0.0421981	0.637413	0.301323	0.535923	0.824909	0.486956	0.489438	0.259691	0.0412939	0.498306	0.313217	0.157349	0.245357	0.109578	0.387591	0.776021	0.491157	0.459802	0.407541	0.157174	0.305071	0.171988	0.483022	0.0309574	0.566556	0.258827	0.21221	0.899051	0.862637	0.462338	0.666831	0.0322765	0.3885	0.34497
201	0.439851	0.307499	0.0595624	0.596827	0.340144	0.552615	0.779566	0.527574	0.453176	0.292657	0.0578427	0.45386	0.35429	0.0977771	0.205586	0.358885	0.360966	0.697839	0.51415	0.606983	0.420701	0.105991	0.242831	0.328422	0.491211	0.00859699	0.532782	0.215348	0.238009	1.18712	0.794545	0.509876	0.647529	0.00701743	0.392704	0.285382
202	0.32737	0.237032	0.0115836	0.543129	0.390826	0.609813	0.889837	0.622362	0.370052	0.233919	0.0108473	0.407769	0.252022	0.123374	0.322452	0.049336	0.361495	0.724908	0.539032	0.835717	0.366064	0.133633	0.344341	0.0513917	0.473206	0.00459254	0.532594	0.206842	0.223952	1.01443	0.799613	0.522143	0.656925	0.00440659	0.392947	0.274997
203	0.313504	0.451161	0.0145877	0.66626	0.467296	0.555034	0.672893	0.591613	0.386872	0.435589	0.0203445	0.517512	0.301765	0.0265141	0.280604	0.298126	0.331289	0.805321	0.490834	0.567798	0.397733	0.0276911	0.312791	0.300657	0.34871	0.0404825	0.571324	0.182219	0.259814	1.22487	0.798625	0.535919	0.558451	0.0315961	0.412256	0.248242
204	0.285723	0.395915	0.0822774	0.630631	0.363283	0.517607	0.844506	0.490079	0.41336	0.414252	0.0849098	0.54228	0.256647	0.0551909	0.266713	0.275073	0.350919	0.622427	0.48338	0.523593	0.37707	0.0735205	0.324011	0.315547	0.330592	0.0240837	0.396471	0.16573	0.225619	0.823332	0.763546	0.606327	0.587284	0.0281971	0.339816	0.212812
205	0.316007	0.462881	0.0572072	0.862194	0.369895	0.626779	0.803786	0.546469	0.351222	0.355108	0.0532246	0.5314	0.401679	0.00916279	0.231056	0.245513	0.348675	0.917105	0.506534	0.675328	0.462201	0.00876846	0.269832	0.236174	0.497495	0.0125995	0.544907	0.204705	0.195217	1.22011	0.799697	0.495857	0.686631	0.00996374	0.395883	0.279501
206	0.432872	0.50333	0.00866427	0.627585	0.336596	0.477108	0.748587	0.579255	0.498414	0.466276	0.0101185	0.480587	0.296872	0.000134347	0.290836	0.223032	0.307434	0.752839	0.506086	0.506387	0.397907	0.00015015	0.309828	0.256006	0.469567	0.0878455	0.39575	0.255024	0.207781	0.835439	0.828515	0.562039	0.68974	0.0947913	0.322349	0.310814
207	0.479963	0.502084	0.00800624	0.569818	0.341016	0.468277	0.723865	0.557417	0.524051	0.471329	0.00968385	0.466252	0.434007	0.0132708	0.269941	0.173477	0.312587	0.931228	0.497293	0.61307	0.51991	0.0128508	0.315568	0.198321	0.421114	0.0147665	0.59691	0.158326	0.228773	1.211	0.788473	0.560636	0.647629	0.0120432	0.430753	0.220106
208	0.304136	0.603276	0.053273	0.593028	0.379101	0.581179	0.728736	0.659342	0.326307	0.420908	0.05168	0.395039	0.339404	0.0786306	0.150319	0.228999	0.312907	0.761954	0.58445	0.539716	0.444862	0.0826634	0.177808	0.26042	0.293583	0.0311964	0.588079	0.219306	0.227824	0.868591	0.715404	0.552876	0.531963	0.0335349	0.440851	0.273223
209	0.496879	0.316849	0.105525	0.659623	0.314454	0.554312	0.795439	0.477317	0.542778	0.324884	0.104992	0.531506	0.323832	0.0807445	0.146925	0.0946282	0.321365	0.764716	0.625826	0.651638	0.449754	0.0877387	0.173347	0.115247	0.319846	0.0852092	0.566532	0.249389	0.279538	1.03262	0.64093	0.428165	0.514346	0.0747257	0.460622	0.35626
210	0.360111	0.622066	0.130663	0.588294	0.366768	0.506018	0.647491	0.719952	0.453868	0.520718	0.154685	0.427914	0.432286	0.130893	0.145398	0.0943405	0.346898	0.778023	0.55489	0.730477	0.526346	0.137633	0.195848	0.108821	0.300811	0.054028	0.368415	0.269002	0.25385	1.05481	0.889941	0.479654	0.52806	0.0480748	0.289328	0.352259
211	0.368578	0.234028	0.0720017	0.572436	0.362178	0.628433	0.723067	0.589006	0.462226	0.251886	0.0835567	0.466121	0.359509	0.126705	0.149745	0.11023	0.312083	0.808409	0.555089	0.683785	0.483734	0.125859	0.192862	0.127343	0.330276	0.221419	0.549649	0.350899	0.29143	1.05579	0.811033	0.445039	0.530098	0.173179	0.403554	0.440121
212	0.408893	0.388815	0.0589523	0.518601	0.336577	0.544391	0.670298	0.603052	0.481444	0.374927	0.0707638	0.423179	0.34545	0.0352665	0.167719	0.152238	0.303447	0.775637	0.465425	0.602968	0.462718	0.0388153	0.229496	0.178499	0.302968	0.0107881	0.443373	0.315917	0.285164	0.93772	0.760728	0.498769	0.508026	0.0112759	0.365719	0.383899
213	0.482119	0.23347	0.102336	0.62464	0.42821	0.605069	0.755305	0.504642	0.48811	0.254898	0.109446	0.517652	0.362128	0.182843	0.166197	0.239751	0.376206	0.685162	0.501214	0.597632	0.396376	0.17526	0.197225	0.236757	0.338264	0.0800819	0.453227	0.24302	0.248527	1.03169	0.841941	0.537707	0.565821	0.0713226	0.34698	0.306934
214	0.301537	0.326076	0.0300503	0.522012	0.377996	0.50498	0.718315	0.562808	0.360761	0.330251	0.0332169	0.420597	0.372628	0.197846	0.153993	0.233059	0.329154	0.730783	0.57112	0.646374	0.412722	0.175131	0.166266	0.215695	0.361883	0.00130276	0.52344	0.232185	0.258096	1.25422	0.779243	0.472638	0.564961	0.00102089	0.395572	0.320083
215	0.402506	0.279305	0.0706673	0.620462	0.498751	0.562724	0.625837	0.548383	0.370614	0.272009	0.0801854	0.458366	0.31872	0.211504	0.13262	0.125398	0.313333	0.701039	0.638905	0.646432	0.479603	0.223804	0.164946	0.155905	0.256104	0.0332908	0.644643	0.293386	0.229212	0.999106	0.787919	0.497774	0.527191	0.0322313	0.449844	0.370608
216	0.352532	0.295201	0.0103029	0.72095	0.341542	0.548228	0.764253	0.506099	0.441133	0.311227	0.0117127	0.541203	0.346265	0.193562	0.0784774	0.0479329	0.32304	0.766532	0.585893	0.70689	0.460324	0.18558	0.105017	0.057217	0.484346	0.00728067	0.58987	0.240455	0.29716	1.18261	0.682134	0.474818	0.615564	0.0060915	0.461799	0.333687
217	0.245098	0.334	0.0455319	0.647314	0.345773	0.548744	0.826916	0.632967	0.334296	0.325838	0.0448699	0.455026	0.346853	0.102005	0.161445	0.0581125	0.305165	0.936119	0.478181	0.718511	0.477359	0.0916718	0.226045	0.0682701	0.238598	0.000756295	0.740444	0.146196	0.268522	0.944606	0.78738	0.579864	0.431944	0.000763453	0.470695	0.189539
218	0.325625	0.196633	0.00132792	0.504667	0.401982	0.624624	0.860099	0.579961	0.407706	0.22036	0.00142405	0.436678	0.440775	0.030151	0.120596	0.160233	0.356297	0.970303	0.603798	0.687936	0.495041	0.0275663	0.147482	0.170193	0.249489	0.0149675	0.691022	0.277681	0.290997	1.15143	0.602038	0.565593	0.454184	0.0127359	0.530785	0.325878
219	0.343079	0.455998	0.0089176	0.508474	0.414985	0.524734	0.68458	0.527724	0.40223	0.423943	0.0113113	0.449548	0.335118	0.0293541	0.104769	0.231069	0.295281	0.74003	0.606627	0.576098	0.497889	0.0361476	0.138937	0.271896	0.213029	0.0207891	0.651666	0.143674	0.281609	1.17255	0.733765	0.540571	0.425314	0.0173303	0.468263	0.208077
220	0.410774	0.169797	0.00168597	0.707724	0.356356	0.759925	0.866751	0.59769	0.444877	0.15636	0.00164541	0.484203	0.307625	0.0182283	0.211338	0.338376	0.362472	0.952474	0.548607	0.498599	0.3749	0.0162585	0.232137	0.342684	0.336346	0.0481874	0.265955	0.22887	0.280913	0.963419	0.819637	0.614541	0.529329	0.0467945	0.240955	0.265643
221	0.373447	0.168072	0.043596	0.575784	0.357983	0.680551	0.860624	0.578055	0.462946	0.181923	0.0445101	0.468466	0.37462	0.11935	0.226709	0.229969	0.401581	0.909766	0.524866	0.631309	0.433728	0.106884	0.270182	0.242379	0.381566	0.0136984	0.67186	0.0851322	0.254674	1.25217	0.869954	0.593367	0.597277	0.0107991	0.435025	0.124992
222	0.472628	0.259477	0.0472561	0.552294	0.330033	0.719285	0.676465	0.599516	0.543654	0.248195	0.0597864	0.453256	0.344607	0.0720463	0.247472	0.277586	0.379697	0.817473	0.559394	0.518208	0.442084	0.076262	0.287068	0.326189	0.367017	0.0324331	0.506989	0.196127	0.236849	1.0599	0.72811	0.655629	0.601451	0.0295198	0.408384	0.228558
223	0.393683	0.310482	0.119842	0.54116	0.360211	0.571519	0.773076	0.531672	0.390715	0.273383	0.104518	0.40795	0.396143	0.0187998	0.232059	0.205062	0.399521	0.849088	0.488663	0.519714	0.459506	0.0201212	0.294804	0.259173	0.448219	0.000925612	0.335442	0.164456	0.229373	1.06633	1.05787	0.506558	0.626598	0.000837671	0.234405	0.232038
224	0.359715	0.288589	0.0253341	0.600957	0.368738	0.539133	0.784649	0.669434	0.437552	0.313215	0.0280356	0.44057	0.366054	0.000958812	0.116329	0.263315	0.37429	0.762945	0.618202	0.497281	0.421922	0.00107593	0.134988	0.29658	0.440647	0.000835963	0.380954	0.180975	0.204275	1.01206	0.895482	0.570073	0.649801	0.000799122	0.290885	0.230761
225	0.330788	0.458324	0.0178439	0.554119	0.338454	0.650271	0.751488	0.612367	0.432191	0.380438	0.0206178	0.438865	0.372216	0.0033973	0.122243	0.417629	0.365124	0.954913	0.587547	0.528839	0.4191	0.00306311	0.142047	0.380612	0.489342	0.116935	0.451149	0.140354	0.240618	1.16586	0.91648	0.552389	0.647788	0.089383	0.323851	0.195428
226	0.494526	0.251328	0.174197	0.649028	0.352369	0.487202	0.735602	0.544534	0.539725	0.311092	0.177905	0.513909	0.308224	0.175447	0.197564	0.436579	0.301262	1.06794	0.672196	0.477555	0.48095	0.137631	0.219238	0.461738	0.471656	0.0382533	0.55848	0.1475	0.23531	0.985702	1.01288	0.57687	0.66336	0.0372114	0.354499	0.202494
227	0.380486	0.303303	0.152826	0.747334	0.363133	0.546131	0.582387	0.595253	0.460798	0.325598	0.186987	0.524563	0.437929	0.062411	0.147689	0.240985	0.347686	0.690644	0.480844	0.747686	0.525177	0.0778862	0.21822	0.232403	0.392518	0.00683787	0.614824	0.143415	0.23667	1.19351	0.633808	0.506911	0.620386	0.00567996	0.491017	0.219343
228	0.412574	0.393761	0.122524	0.60757	0.352402	0.714373	0.689445	0.564819	0.469239	0.322121	0.132282	0.472209	0.404198	0.0116744	0.130946	0.337534	0.310426	0.865047	0.649002	0.540538	0.528388	0.0125929	0.157712	0.36356	0.378245	0.00658844	0.479333	0.137787	0.230894	1.27764	0.651827	0.594422	0.618935	0.00512234	0.423012	0.187671
229	0.293035	0.447888	0.161102	0.540185	0.329364	0.517186	0.627717	0.561175	0.427288	0.435487	0.189038	0.463773	0.422344	0.0414009	0.188416	0.176566	0.303205	0.888586	0.474819	0.541001	0.516243	0.040488	0.249294	0.217948	0.451929	0.144718	0.566556	0.144354	0.261742	1.25583	0.814654	0.645539	0.619463	0.102172	0.405526	0.17915
230	0.405354	0.452633	0.164717	0.374868	0.458271	0.51748	0.695426	0.832003	0.380472	0.386244	0.155113	0.26612	0.395969	0.051897	0.0907379	0.279147	0.314199	0.884364	0.554353	0.65833	0.499012	0.0508994	0.124567	0.273455	0.400265	0.0122353	0.610852	0.150647	0.235372	1.16139	0.697706	0.683481	0.61168	0.0102615	0.460225	0.176638
231	0.399514	0.327408	0.0928112	0.361777	0.322601	0.672292	0.703877	0.86203	0.496331	0.30245	0.105526	0.276879	0.376642	0.0241609	0.196725	0.256181	0.291165	0.756016	0.482363	0.585257	0.536411	0.0296627	0.275744	0.292517	0.434408	0.0143275	0.626406	0.111775	0.235592	1.04477	0.780008	0.615121	0.645082	0.0134846	0.444314	0.153051
232	0.400722	0.267109	0.0804808	0.419618	0.347361	0.564379	0.750805	0.760463	0.500644	0.302222	0.0910812	0.340485	0.477052	0.0139658	0.198798	0.251972	0.27983	0.86667	0.51448	0.521211	0.582713	0.014819	0.25649	0.301772	0.405964	0.0291456	0.721725	0.123847	0.223456	1.16079	0.613088	0.570698	0.635398	0.0242996	0.536876	0.17591
233	0.476815	0.231095	0.00455187	0.439545	0.331992	0.658885	0.773227	0.74457	0.546734	0.242419	0.00541188	0.352362	0.454422	0.0112074	0.144128	0.20383	0.299615	0.725364	0.522018	0.59984	0.56992	0.0143707	0.203154	0.240656	0.412396	0.057101	0.683999	0.128267	0.22887	1.11159	0.638571	0.532944	0.638353	0.0486605	0.515317	0.1926
234	0.399004	0.350926	0.00462914	0.370041	0.34437	0.535447	0.790483	0.674895	0.440614	0.334674	0.00483561	0.306547	0.381779	0.00187908	0.24366	0.183631	0.308273	1.01546	0.50723	0.642403	0.498961	0.00172009	0.294993	0.203779	0.377222	0.000651603	0.651747	0.165546	0.221111	1.19312	0.709264	0.633923	0.608535	0.000536156	0.471405	0.201635
235	0.422428	0.37843	0.0197977	0.513368	0.477539	0.578407	0.767448	0.645794	0.412912	0.350425	0.021748	0.400367	0.397065	0.237458	0.130251	0.105024	0.330931	0.808943	0.54394	0.598031	0.514243	0.217744	0.181324	0.140558	0.467077	0.0135193	0.662502	0.105099	0.216884	1.08449	0.724717	0.601089	0.65444	0.0119879	0.467551	0.142811
236	0.426117	0.363092	0.0176946	0.504018	0.471028	0.565606	0.785072	0.632802	0.412231	0.340855	0.0188379	0.395817	0.267755	0.141654	0.14709	0.0966003	0.38556	0.579873	0.615412	0.687207	0.363293	0.175917	0.173822	0.111353	0.384334	0.0365487	0.70728	0.133501	0.248464	1.03675	0.650475	0.649227	0.5854	0.0333159	0.511969	0.165539
237	0.369738	0.328753	0.104726	0.651419	0.292723	0.508579	0.670149	0.553806	0.459227	0.335462	0.114137	0.483287	0.343926	0.396227	0.202691	0.214273	0.283455	0.859635	0.514369	0.663971	0.49164	0.298357	0.256822	0.225453	0.340485	0.0300475	0.517257	0.136404	0.244674	1.17195	0.679064	0.652897	0.560391	0.0245401	0.424417	0.168042
238	0.429968	0.278532	0.0251191	0.513286	0.394365	0.540537	0.736536	0.636669	0.471533	0.307232	0.0295807	0.414786	0.291567	0.0840742	0.0920107	0.0865144	0.339231	0.655485	0.606903	0.583887	0.336711	0.0862576	0.0985081	0.0955401	0.419417	0.04856	1.08783	0.0854079	0.223036	0.995615	0.841216	0.621403	0.647929	0.0462899	0.562503	0.120009
239	0.366224	0.320906	0.0063573	0.488506	0.363174	0.591358	0.781293	0.690127	0.447852	0.320714	0.00725731	0.385571	0.403231	0.137562	0.0929705	0.0847713	0.334892	0.850013	0.554985	0.593655	0.502223	0.130719	0.130444	0.114063	0.408347	0.026732	0.540298	0.172398	0.234158	0.965295	0.762084	0.579975	0.616911	0.0264296	0.40876	0.223374
240	0.423575	0.330423	0.00197049	0.494507	0.392159	0.710286	0.90301	0.699839	0.411335	0.263342	0.00176093	0.35112	0.524942	0.368961	0.103064	0.148769	0.267717	0.571947	0.689163	0.75539	0.580807	0.350702	0.114086	0.146525	0.52557	0.0765697	0.530016	0.154756	0.255865	1.00241	0.742117	0.521943	0.652333	0.0694058	0.408844	0.220783
241	0.404816	0.328753	0.0948873	0.346771	0.331511	0.653259	0.837633	0.771695	0.491058	0.307229	0.092975	0.287415	0.417294	0.387976	0.209578	0.202531	0.352619	0.780595	0.44106	0.630627	0.474135	0.303397	0.275456	0.214691	0.283925	0.14998	0.612423	0.263024	0.250187	0.887324	0.727354	0.597763	0.511321	0.141695	0.449999	0.298229
242	0.459847	0.390579	0.017084	0.453624	0.358099	0.624107	0.878559	0.767947	0.480407	0.338473	0.0165079	0.333344	0.404701	0.229022	0.185464	0.15321	0.269525	0.717199	0.491137	0.599036	0.551686	0.227754	0.252008	0.188778	0.325617	0.148678	0.58207	0.246354	0.276485	0.967499	0.803623	0.481158	0.504499	0.128226	0.407321	0.319592
243	0.429201	0.345073	0.053615	0.493021	0.281881	0.550347	0.809499	0.649698	0.561289	0.363615	0.0584869	0.412119	0.305742	0.157997	0.0737905	0.126507	0.396336	0.644018	0.578144	0.643294	0.396901	0.181551	0.102461	0.150955	0.334029	0.0502929	0.584172	0.241439	0.258657	0.930574	0.691564	0.436827	0.55891	0.051016	0.456137	0.353382
244	0.451181	0.366812	9.63e-06	0.517185	0.358378	0.576555	0.826888	0.671152	0.447533	0.321213	9.39e-06	0.372899	0.30818	0.362998	0.164473	0.196953	0.323076	0.544662	0.581279	0.674946	0.454407	0.380259	0.207484	0.214348	0.361488	0.0616887	0.547057	0.181044	0.218503	1.0272	0.801341	0.508931	0.619307	0.0564608	0.404597	0.260991
245	0.374215	0.300856	0.00106702	0.521922	0.365972	0.70146	0.774182	0.602772	0.403942	0.253132	0.00110978	0.398136	0.443892	0.186083	0.0526772	0.269298	0.32505	0.816692	0.705809	0.665014	0.53966	0.176153	0.0648667	0.272594	0.38505	0.347622	0.648177	0.205599	0.236192	0.742954	0.67795	0.54108	0.619483	0.318656	0.488655	0.275232
246	0.386884	0.299821	0.000912187	0.534508	0.367011	0.685601	0.748794	0.616857	0.408466	0.254368	0.00096735	0.397512	0.375183	0.290084	0.114697	0.0804363	0.301333	0.610161	0.551086	0.708288	0.450857	0.274731	0.139632	0.0851752	0.3594	0.295457	0.571443	0.234571	0.239797	0.734399	0.853232	0.533393	0.599091	0.286693	0.400904	0.305163
247	0.353634	0.194845	0.0191681	0.522928	0.381453	0.655578	0.75948	0.683943	0.443498	0.213479	0.0227938	0.412028	0.322042	0.306138	0.11006	0.115106	0.318446	0.61134	0.565743	0.710158	0.426772	0.296764	0.139331	0.122534	0.333856	0.239937	0.519657	0.267914	0.295307	1.05365	0.830724	0.580084	0.524459	0.184426	0.382722	0.3132
248	0.342025	0.250491	0.0347214	0.389999	0.380363	0.527524	0.725797	0.722703	0.421706	0.289025	0.0408881	0.32463	0.47859	0.186304	0.142281	0.0761496	0.361149	0.739573	0.46585	0.617265	0.540352	0.191703	0.217524	0.102992	0.29045	0.187517	0.546203	0.112728	0.317554	0.892349	0.783294	0.476522	0.465309	0.171081	0.405887	0.186187
249	0.350293	0.392618	0.0406721	0.834596	0.351162	0.563601	0.741075	0.574321	0.446748	0.377932	0.0470531	0.559547	0.379212	0.115543	0.110468	0.083377	0.294883	0.71931	0.604367	0.665702	0.46347	0.118027	0.128609	0.0933479	0.267371	0.223046	0.551855	0.119391	0.31431	0.918899	0.748322	0.484392	0.44683	0.192507	0.419066	0.192419
250	0.359765	0.421565	0.00979137	0.638909	0.392486	0.513083	0.763186	0.612372	0.428677	0.412635	0.0113857	0.477413	0.417287	0.170955	0.105318	0.0777099	0.330636	0.747723	0.64305	0.645666	0.51797	0.175092	0.130657	0.0994912	0.268613	0.118987	0.745724	0.254656	0.250308	0.987283	0.619439	0.707294	0.497371	0.10554	0.537921	0.259035
251	0.404719	0.414777	0.0311751	0.624069	0.3974	0.544716	0.698728	0.723852	0.461509	0.401014	0.0387398	0.438636	0.409628	0.112487	0.0708617	0.153442	0.354255	0.685625	0.729703	0.635075	0.482162	0.127277	0.0799572	0.175523	0.301868	0.00684215	0.794003	0.288029	0.289741	1.16524	0.653847	0.39199	0.495461	0.00575096	0.541794	0.41284
252	0.312256	0.498797	0.149756	0.464049	0.373703	0.501001	0.670098	0.92226	0.431457	0.480739	0.174618	0.32586	0.325666	0.019186	0.102542	0.0750008	0.334764	0.900234	0.559043	0.601454	0.441478	0.0192502	0.13879	0.0995105	0.312509	0.0462252	0.718299	0.208463	0.317873	1.12347	0.705761	0.596988	0.466822	0.0382419	0.490937	0.246845
253	0.318998	0.504517	0.119624	0.465531	0.370607	0.507102	0.670716	0.917404	0.439118	0.481196	0.144615	0.327889	0.381098	0.0185799	0.136026	0.243752	0.32934	0.775917	0.597828	0.707999	0.505883	0.0221879	0.175122	0.245064	0.308868	0.180188	0.687377	0.191539	0.259791	0.936951	0.577866	0.504869	0.510632	0.156229	0.528159	0.261442
254	0.312023	0.324002	0.1445	0.606345	0.355967	0.637895	0.742677	0.586349	0.408606	0.306375	0.147026	0.470643	0.320575	0.044595	0.17802	0.241958	0.409776	0.690903	0.500871	0.545669	0.409327	0.0565696	0.243291	0.287891	0.28444	0.231405	0.567324	0.343541	0.258405	0.883292	0.72589	0.539131	0.505227	0.203908	0.431963	0.380519
255	0.378625	0.298452	0.118163	0.480126	0.349522	0.509162	0.715676	0.65174	0.48404	0.346358	0.13308	0.404849	0.242491	0.0687414	0.243329	0.134273	0.342744	0.77264	0.571718	0.657439	0.356832	0.0734642	0.267577	0.151542	0.274278	0.0715985	0.690856	0.192158	0.254997	1.0701	0.664028	0.508291	0.502512	0.0618166	0.503751	0.268007
256	0.414334	0.294004	0.0365356	0.619298	0.328029	0.533103	0.703263	0.791983	0.508358	0.326748	0.0449681	0.417327	0.495761	0.0682346	0.147326	0.162936	0.377941	0.771209	0.53957	0.619872	0.452128	0.0642361	0.16195	0.162027	0.316243	0.0758076	0.538724	0.155788	0.32537	1.08692	0.787304	0.578198	0.48083	0.0643082	0.401399	0.207697
257	0.467323	0.286649	0.0181216	0.609239	0.410791	0.615175	0.797514	0.601827	0.480467	0.287698	0.0199103	0.466637	0.260941	0.0787128	0.107654	0.242766	0.338169	0.809979	0.55603	0.558752	0.353666	0.0766136	0.134166	0.2582	0.312717	0.0288827	0.616454	0.288634	0.317861	1.29076	0.750193	0.597246	0.484191	0.0216363	0.446084	0.320293
258	0.368151	0.288105	0.00335634	0.587847	0.332182	0.543099	0.7823	0.54851	0.481213	0.321575	0.00394691	0.489436	0.338064	0.00901505	0.147539	0.16338	0.390284	0.844688	0.611559	0.688059	0.39991	0.00928712	0.168404	0.168704	0.276498	0.0249464	0.589392	0.145735	0.283544	1.18402	0.858376	0.512143	0.488944	0.0205417	0.405575	0.219701
259	0.409116	0.359571	0.0148183	0.593101	0.346655	0.526576	0.783766	0.621294	0.371022	0.291612	0.0129363	0.379877	0.26473	0.149859	0.0815001	0.17642	0.345704	0.821798	0.532001	0.595094	0.38066	0.141822	0.116676	0.205971	0.284019	0.0223346	0.740251	0.221174	0.282583	1.26206	0.868762	0.462192	0.492252	0.0172499	0.457117	0.318813
260	0.377569	0.318479	0.116507	0.657617	0.445979	0.619229	0.632416	0.664679	0.433765	0.323457	0.146398	0.480294	0.370625	0.0583912	0.0813499	0.241071	0.351022	0.7358	0.57252	0.596306	0.462989	0.0668819	0.111023	0.26311	0.353954	0.108797	0.618523	0.151542	0.268625	0.961884	0.573591	0.645833	0.554264	0.100116	0.511964	0.186308
261	0.348357	0.472702	0.0479847	0.478315	0.32868	0.417225	0.73313	0.627037	0.409424	0.444379	0.0502497	0.373928	0.411428	0.114609	0.0712246	0.173963	0.292845	0.822689	0.618871	0.548929	0.510673	0.110341	0.0899891	0.21105	0.440555	0.030115	0.632253	0.141083	0.215961	1.10896	0.694481	0.542422	0.6517	0.0259934	0.469648	0.200687
262	0.472939	0.346326	0.154997	0.68338	0.424172	0.533771	0.655593	0.613539	0.444446	0.330749	0.15855	0.466816	0.367697	0.197526	0.204405	0.124585	0.34865	0.740406	0.523464	0.602537	0.46727	0.195863	0.25601	0.156184	0.283034	0.18992	0.711258	0.223978	0.309476	0.839061	0.724313	0.676419	0.459664	0.180496	0.487563	0.242498
263	0.421894	0.402832	0.162859	0.52617	0.339446	0.54023	0.688861	0.696952	0.459254	0.366087	0.161401	0.381163	0.384103	0.212727	0.15437	0.0503241	0.265357	0.677176	0.519788	0.591057	0.544103	0.22478	0.211281	0.0721121	0.430707	0.167587	0.520863	0.181903	0.208736	0.781706	0.649434	0.506235	0.594409	0.162007	0.414881	0.235233
264	0.413642	0.31092	0.0915097	0.580838	0.305681	0.557993	0.731665	0.633216	0.541349	0.340292	0.105432	0.461413	0.363986	0.129208	0.187537	0.130792	0.332692	0.630715	0.558665	0.724828	0.489695	0.160201	0.236546	0.144965	0.333932	0.217426	0.533243	0.222713	0.228034	0.995807	0.850216	0.618359	0.559456	0.174198	0.375952	0.254241
265	0.425713	0.306947	0.185981	0.582562	0.295416	0.559916	0.708549	0.663621	0.555841	0.336703	0.198002	0.451269	0.29902	0.15545	0.115652	0.2054	0.330595	0.68401	0.571272	0.546388	0.356799	0.148343	0.129166	0.213906	0.365717	0.0994	0.562339	0.234809	0.233064	0.974411	0.868887	0.600073	0.590301	0.0908117	0.387289	0.274424
266	0.457567	0.474812	0.0744239	0.493967	0.347566	0.518208	0.853173	0.654884	0.521752	0.445888	0.0744652	0.404659	0.291423	0.310118	0.26409	0.108989	0.340092	0.714197	0.547306	0.681235	0.418002	0.284517	0.301108	0.12734	0.391651	0.188616	0.492634	0.213909	0.219755	0.823519	0.607942	0.434211	0.606265	0.180195	0.433971	0.313318
267	0.336785	0.348626	0.0583191	0.623243	0.349428	0.441269	0.682415	0.734369	0.451648	0.410455	0.0728804	0.439808	0.342445	0.196541	0.0928971	0.192473	0.31591	0.669305	0.601953	0.704645	0.447496	0.202049	0.115869	0.191704	0.266602	0.176769	0.607111	0.511304	0.284892	0.982332	0.705246	0.540606	0.465005	0.149685	0.45504	0.476187
268	0.411285	0.408151	0.086803	0.64848	0.38322	0.559124	0.687294	0.519056	0.474356	0.392525	0.102528	0.522939	0.372269	0.250384	0.0654015	0.274787	0.366928	0.738003	0.594883	0.61399	0.465178	0.238583	0.0906642	0.289295	0.298584	0.0665906	0.573338	0.135863	0.255188	1.0507	0.767356	0.45529	0.531347	0.0591675	0.425054	0.226695
269	0.400268	0.418132	0.00114082	0.462584	0.388956	0.504085	0.905617	0.54509	0.460159	0.416947	0.00115539	0.425052	0.360266	0.0231792	0.0647715	0.334704	0.29534	0.825519	0.653167	0.610737	0.501043	0.0254123	0.0828954	0.331763	0.297206	0.0624485	0.580931	0.12567	0.254367	1.05657	0.766667	0.481722	0.524295	0.0550542	0.426249	0.201819
270	0.405959	0.247508	0.00455746	0.694307	0.354704	0.515874	0.738753	0.626569	0.437028	0.265673	0.00499965	0.466253	0.370575	0.0864042	0.0972742	0.177892	0.351723	0.761877	0.636471	0.508195	0.449916	0.0909867	0.116482	0.225911	0.375604	0.130538	0.51172	0.256349	0.241719	0.976594	0.732884	0.522988	0.590556	0.115949	0.405067	0.321227
271	0.433283	0.421821	0.00193687	0.550728	0.332668	0.510197	0.753518	0.552468	0.487147	0.399642	0.00220365	0.44896	0.322412	0.130669	0.0839539	0.17725	0.318697	0.631105	0.547215	0.527059	0.440646	0.153305	0.116322	0.222989	0.323874	0.0559291	0.436973	0.302764	0.257001	0.908715	0.743662	0.47654	0.53911	0.0568082	0.363988	0.378841
272	0.399175	0.298792	0.0974006	0.403198	0.34573	0.640521	0.76405	0.637897	0.449692	0.27613	0.0969924	0.340581	0.364138	0.266759	0.121861	0.219306	0.422058	0.638529	0.616425	0.59454	0.404429	0.261665	0.142951	0.236315	0.353301	0.190689	0.659873	0.197928	0.268533	1.16171	0.622977	0.639971	0.426754	0.122358	0.443196	0.189596
273	0.296093	0.318438	0.0455065	0.468019	0.386184	0.543585	0.694659	0.593631	0.337007	0.300884	0.0485929	0.372044	0.334943	0.190345	0.142493	0.101139	0.333508	0.647394	0.487833	0.600342	0.411857	0.193728	0.183833	0.11951	0.414769	0.123147	0.626953	0.119878	0.26118	0.905512	0.819454	0.533612	0.569707	0.113945	0.418388	0.1699
274	0.329481	0.381522	0.110222	0.479543	0.36472	0.575613	0.747401	0.713461	0.393286	0.346618	0.110091	0.358787	0.281957	0.169492	0.126312	0.0157136	0.301699	0.851936	0.500543	0.761713	0.408417	0.150241	0.172189	0.0177728	0.32601	0.177409	0.441847	0.321883	0.267633	1.17548	0.847021	0.559693	0.524729	0.128507	0.335618	0.354019
275	0.347928	0.265651	0.132498	0.59582	0.358209	0.59344	0.647995	0.613994	0.441044	0.28206	0.153491	0.460964	0.303525	0.213699	0.113579	0.0836046	0.376869	0.703974	0.516735	0.70408	0.383581	0.207763	0.153234	0.0930404	0.380252	0.0449203	0.687038	0.118496	0.249202	1.36389	0.718016	0.488147	0.584652	0.0314184	0.481797	0.188815
276	0.230666	0.19914	0.0495423	0.612494	0.417305	0.795143	0.805318	0.661264	0.308794	0.182146	0.0519377	0.446172	0.297885	0.0892583	0.225857	0.0732984	0.349376	0.767629	0.516198	0.74305	0.411499	0.0956139	0.275874	0.082082	0.351996	0.128426	0.567219	0.314757	0.255603	1.16454	0.778946	0.56431	0.563752	0.0980542	0.416171	0.351351
277	0.38509	0.127536	0.181203	0.603343	0.41691	0.722359	0.586647	0.556269	0.423027	0.133097	0.206813	0.475848	0.345931	0.0994424	0.11944	0.0936532	0.289415	0.712377	0.498767	0.650489	0.487871	0.112296	0.172621	0.11451	0.315716	0.0857778	0.675813	0.199795	0.273324	1.21262	0.715687	0.506201	0.533856	0.0659454	0.484855	0.282059
278	0.334007	0.126302	0.121193	0.562717	0.380835	0.705696	0.661145	0.652997	0.439317	0.143943	0.146407	0.446191	0.30198	0.0155468	0.124236	0.0424853	0.36551	0.98785	0.462581	0.692165	0.404181	0.0143547	0.18641	0.052174	0.339834	0.00628986	0.652121	0.354069	0.28878	1.25107	0.679882	0.482554	0.530816	0.00495673	0.485354	0.417426
279	0.324453	0.201485	0.0487555	0.563762	0.42385	0.686565	0.732269	0.612789	0.400099	0.211938	0.057791	0.454948	0.309913	0.170447	0.0936341	0.0541662	0.344351	0.753048	0.636676	0.670484	0.418203	0.168711	0.114592	0.0667528	0.34585	0.0163892	0.598214	0.21278	0.250981	1.01337	0.646044	0.459119	0.564343	0.0156719	0.474674	0.309316
280	0.374421	0.287516	0.119898	0.436839	0.343992	0.514916	0.658245	0.613855	0.425267	0.298112	0.127528	0.360215	0.302696	0.120026	0.0649956	0.14156	0.343504	0.715133	0.586161	0.573815	0.400635	0.127079	0.0854646	0.171647	0.388146	0.00626381	0.902869	0.374361	0.214918	1.16536	0.671374	0.553926	0.602521	0.00516491	0.55892	0.386168
281	0.352514	0.215701	0.096375	0.594604	0.352374	0.757459	0.702593	0.672037	0.383578	0.181676	0.0951293	0.401551	0.356026	0.0908376	0.11898	0.144359	0.415322	0.672799	0.716509	0.704214	0.374445	0.0963183	0.117227	0.140423	0.306916	0.0380199	0.452488	0.352265	0.201162	0.953482	0.819917	0.482955	0.586275	0.0377584	0.351357	0.414116
282	0.360662	0.41114	0.168088	0.4638	0.39284	0.505863	0.627727	0.685418	0.421162	0.403137	0.187042	0.370428	0.256254	0.0134564	0.205781	0.0726875	0.34489	0.819055	0.521958	0.542851	0.374074	0.0146839	0.25354	0.103924	0.44438	0.00298521	0.599821	0.247595	0.209161	0.9552	0.762208	0.564028	0.671507	0.00308897	0.437745	0.302002
283	0.40635	0.310731	0.119645	0.560791	0.341575	0.560809	0.761742	0.724717	0.432351	0.292184	0.111472	0.379568	0.504815	0.0127749	0.193174	0.0709154	0.316175	0.867489	0.526272	0.91998	0.512106	0.0122244	0.218468	0.0613631	0.348238	0.0546994	0.511209	0.138847	0.275454	1.04419	0.683986	0.58151	0.544833	0.0490856	0.422254	0.188694
284	0.308106	0.335444	0.194752	0.682167	0.362457	0.642795	0.557394	0.608124	0.348284	0.281338	0.20156	0.453457	0.263522	0.00609326	0.193771	0.0712669	0.363902	0.92325	0.570921	0.671229	0.390071	0.00623355	0.238387	0.0901374	0.484817	0.0109752	0.446223	0.182213	0.240984	0.998342	0.754038	0.541563	0.667618	0.0108697	0.371651	0.251618
285	0.367894	0.256145	0.152172	0.656581	0.330392	0.465138	0.681153	0.613874	0.460609	0.311722	0.162968	0.478948	0.283114	0.00470252	0.142498	0.02228	0.34213	0.778962	0.475453	0.764429	0.431721	0.00577563	0.219739	0.0272623	0.338057	0.0719724	0.517843	0.250995	0.277315	1.14818	0.759965	0.540651	0.547107	0.0588646	0.404459	0.316046
286	0.435576	0.485611	0.143254	0.549477	0.374875	0.627908	0.633882	0.65083	0.466337	0.392538	0.159043	0.415046	0.214548	3.91e-05	0.124471	0.00931767	0.465782	0.961272	0.654894	0.733245	0.277053	3.7e-05	0.142509	0.0111372	0.35091	0.0659266	0.553661	0.197663	0.261865	0.987391	0.645888	0.534182	0.570534	0.0624542	0.460682	0.26925
287	0.389399	0.491545	0.0922127	0.453598	0.35233	0.650369	0.677265	0.459732	0.473636	0.402136	0.108499	0.456451	0.372815	0.00434774	0.0968974	0.023663	0.390613	0.814019	0.556569	0.717911	0.46886	0.00511444	0.141417	0.0306002	0.375887	0.0676085	0.483287	0.220285	0.297208	0.955888	0.6042	0.557923	0.557267	0.0659647	0.443826	0.28255
288	0.309608	0.349793	0.131292	0.423747	0.394057	0.559097	0.706937	0.733349	0.371879	0.33706	0.135756	0.329512	0.261706	0.000657808	0.124349	0.118572	0.394698	0.857899	0.644578	0.666973	0.333038	0.000665819	0.138422	0.129594	0.363495	0.15622	0.666416	0.335892	0.229768	0.996291	0.788642	0.473843	0.612409	0.135514	0.457909	0.41467
289	0.392586	0.525037	0.123046	0.355579	0.338732	0.563066	0.604075	0.762156	0.482837	0.4488	0.152118	0.29644	0.305428	0.0417286	0.213839	0.098895	0.336933	0.767155	0.530528	0.545842	0.446184	0.0490315	0.271873	0.143971	0.383826	0.142556	0.631346	0.295118	0.24257	0.814731	0.680293	0.475021	0.612618	0.148895	0.481291	0.383132
290	0.362701	0.430166	0.024467	0.513303	0.430802	0.506002	0.836025	0.820106	0.398854	0.408894	0.0250597	0.354182	0.351124	0.0313064	0.200004	0.114504	0.344131	0.843266	0.541993	0.580081	0.367727	0.0276029	0.199686	0.120002	0.335808	0.414681	0.487978	0.318658	0.280274	0.919937	0.797115	0.471184	0.545039	0.310703	0.379711	0.403427
291	0.362746	0.48581	0.162063	0.401355	0.330936	0.582738	0.624509	0.554819	0.483003	0.43149	0.192037	0.396003	0.373883	0.0521844	0.273776	0.0756082	0.293217	0.821348	0.472946	0.757595	0.531074	0.0573175	0.349367	0.0868943	0.317588	0.273807	0.990401	0.196169	0.223746	0.732451	0.67472	0.580656	0.586662	0.272101	0.594787	0.252522
292	0.363059	0.431485	0.047809	0.402448	0.446384	0.671511	0.805789	0.757753	0.405125	0.362678	0.0508433	0.322753	0.378504	0.0345663	0.134927	0.0618744	0.28181	0.76535	0.494667	0.835224	0.521305	0.03993	0.194042	0.0642614	0.453162	0.506365	0.39369	0.242439	0.239944	1.01686	0.764139	0.539244	0.653657	0.332394	0.339975	0.310085
293	0.418296	0.492916	0.121216	0.41716	0.340928	0.674803	0.62959	0.552241	0.453812	0.370548	0.13272	0.368543	0.412621	0.0510188	0.208459	0.0608027	0.351042	0.918003	0.503875	0.581799	0.48384	0.0482145	0.260094	0.0830929	0.392093	0.298126	0.508707	0.239214	0.225438	0.646844	0.892164	0.563189	0.634665	0.315399	0.363068	0.298024
294	0.446324	0.304137	0.224068	0.401172	0.320908	0.51885	0.652261	0.927865	0.522468	0.334211	0.232591	0.2833	0.37787	0.0193205	0.17773	0.213971	0.29191	0.770547	0.540335	0.712245	0.495933	0.0219046	0.219359	0.21011	0.381148	0.198507	0.454822	0.175712	0.283827	1.0779	0.610039	0.533631	0.568495	0.154856	0.424934	0.245813
295	0.467379	0.223972	0.164027	0.662572	0.338613	0.594797	0.521613	0.602844	0.542041	0.255958	0.221089	0.50131	0.358744	0.00644409	0.167587	0.185156	0.341463	1.04437	0.578246	0.714417	0.482897	0.00589303	0.212532	0.196501	0.310413	0.182402	0.708317	0.351303	0.268317	0.761864	0.792756	0.492098	0.536365	0.193167	0.471872	0.416529
296	0.354997	0.485583	0.118385	0.50842	0.366279	0.468244	0.76372	0.596	0.464422	0.487075	0.127954	0.443056	0.490901	0.0750527	0.0737922	0.256912	0.315587	0.805826	0.571259	0.457859	0.55462	0.0782204	0.101969	0.323813	0.296834	0.110262	0.661109	0.323682	0.306972	1.18684	0.59767	0.471469	0.491306	0.0849822	0.525046	0.406882
297	0.461009	0.439036	0.13579	0.647418	0.379526	0.48643	0.65466	0.560092	0.521345	0.452989	0.162783	0.51742	0.387108	0.1595	0.134908	0.253266	0.313159	0.756996	0.508367	0.568934	0.504665	0.162211	0.189993	0.284891	0.328061	0.167622	0.60261	0.301271	0.229155	0.898523	0.744442	0.425033	0.588689	0.157214	0.447335	0.414767
298	0.322112	0.37809	0.0921781	0.597753	0.407036	0.469262	0.827004	0.51106	0.3718	0.384018	0.0872574	0.479728	0.276382	0.00378887	0.194868	0.091721	0.351386	0.857525	0.600872	0.701069	0.405622	0.00414119	0.229432	0.108366	0.33033	0.403466	0.684414	0.285191	0.336509	0.958459	0.685737	0.509134	0.495278	0.296221	0.499474	0.358982
299	0.384193	0.521733	0.118297	0.544995	0.408861	0.473586	0.869128	0.508926	0.429414	0.475619	0.108623	0.471629	0.451551	0.123187	0.0452668	0.2398	0.303506	0.729896	0.60663	0.500753	0.528824	0.129411	0.060298	0.285689	0.312911	0.286392	0.714549	0.215729	0.306804	0.738126	0.620709	0.570202	0.504788	0.279491	0.535071	0.274429
300	0.287128	0.331089	0.18193	0.530039	0.372136	0.595152	0.578073	0.760911	0.394999	0.333126	0.219817	0.390138	0.515913	0.018221	0.122712	0.111354	0.303204	0.968398	0.587079	0.695464	0.547863	0.0164274	0.147427	0.119815	0.325736	0.118223	0.727215	0.208711	0.317532	0.740679	0.609992	0.557186	0.506351	0.137639	0.543818	0.272493
301	0.358822	0.347995	0.149893	0.438506	0.335293	0.661192	0.642687	0.664106	0.415901	0.295455	0.15594	0.34494	0.467935	8.84e-05	0.0554082	0.0303713	0.31078	1.09337	0.670614	0.783301	0.549563	7.58e-05	0.0693665	0.0342627	0.317829	0.320294	0.955008	0.249336	0.260901	0.793555	0.714611	0.566655	0.549143	0.287545	0.571977	0.305546
302	0.320059	0.515369	0.182512	0.527938	0.362551	0.409201	0.646556	0.589618	0.405459	0.499711	0.195026	0.431209	0.444653	0.0153344	0.175367	0.00224533	0.306188	0.669754	0.5122	0.785178	0.453065	0.0167464	0.190998	0.0022056	0.261476	0.240572	0.50153	0.264164	0.324905	0.936346	0.644304	0.539513	0.438041	0.202594	0.433709	0.324439
303	0.272643	0.270542	0.128664	0.622089	0.411408	0.67422	0.73969	0.585764	0.284391	0.221865	0.112568	0.419623	0.351122	0.00163887	0.17433	0.00585297	0.306535	1.19978	0.533893	0.712552	0.417273	0.00118311	0.19543	0.00648732	0.300901	0.172052	0.732252	0.214839	0.248849	0.890837	0.935319	0.646836	0.544569	0.161447	0.438377	0.24852
304	0.448611	0.521328	0.165548	0.708677	0.385516	0.532566	0.59581	0.553738	0.474247	0.447219	0.189593	0.51569	0.363385	0.0212904	0.131904	0.153721	0.335209	1.02579	0.543422	0.583789	0.470356	0.0189913	0.176035	0.18943	0.394728	0.0062557	0.281407	0.21412	0.249611	1.26032	0.790577	0.570789	0.608973	0.00492412	0.261572	0.271466
305	0.370965	0.478678	0.147175	0.98286	0.340627	0.447614	0.65641	0.565713	0.475072	0.480812	0.168614	0.607513	0.403474	0.298162	0.161406	0.141657	0.313055	0.752349	0.544755	0.652092	0.483287	0.255093	0.195766	0.155313	0.408981	0.0923525	0.605323	0.31131	0.25092	0.981503	0.819234	0.389761	0.606795	0.0848862	0.420756	0.435294
306	0.436668	0.388251	0.15709	0.493659	0.346223	0.531696	0.640324	0.602317	0.486983	0.37558	0.172399	0.408062	0.364769	0.018942	0.182487	0.176418	0.326435	0.864325	0.543355	0.617581	0.502834	0.0206455	0.240094	0.213009	0.36592	0.163944	0.547413	0.25204	0.205133	0.933456	0.598047	0.575629	0.61813	0.146598	0.469324	0.297009
307	0.388254	0.491578	0.113595	0.638918	0.384598	0.624533	0.71354	0.576973	0.473225	0.422426	0.129863	0.50568	0.358348	0.13078	0.147414	0.175353	0.316483	0.775864	0.532371	0.549319	0.47166	0.131892	0.19277	0.216592	0.459167	0.136703	0.538082	0.232071	0.232577	0.830622	0.715286	0.586286	0.638361	0.137408	0.420077	0.274347
308	0.365196	0.430031	0.0672583	0.660807	0.325199	0.431788	0.666705	0.59982	0.509428	0.484107	0.0884462	0.513405	0.340857	0.00467435	0.275777	0.247019	0.345453	0.814871	0.538748	0.523718	0.389988	0.00464068	0.275162	0.257728	0.598642	0.188052	0.585418	0.2993	0.244258	0.81718	0.812462	0.506811	0.698448	0.184467	0.414578	0.364861
309	0.360519	0.552717	0.192138	0.547089	0.394403	0.62773	0.697442	0.513071	0.406308	0.421012	0.188009	0.458759	0.286144	0.0556377	0.164006	0.218622	0.312985	0.709811	0.501905	0.548052	0.396769	0.0626899	0.208138	0.245994	0.347835	0.321265	0.579652	0.271959	0.254578	0.905318	0.606786	0.524823	0.571001	0.260485	0.485799	0.338452
310	0.379341	0.414407	0.310095	0.759575	0.379588	0.473978	0.526445	0.554079	0.474566	0.446175	0.353605	0.560958	0.33779	0.0219687	0.128894	0.328057	0.364097	0.698262	0.524155	0.595432	0.428311	0.0272227	0.174224	0.324726	0.337777	0.206623	0.692529	0.390662	0.250864	0.905552	0.725362	0.475304	0.557621	0.182969	0.4826	0.44239
311	0.379421	0.413862	0.21906	0.664311	0.37846	0.595662	0.621226	0.568156	0.39717	0.342897	0.211098	0.464586	0.408915	0.048595	0.167434	0.290345	0.297981	0.828898	0.575744	0.582661	0.461214	0.0459657	0.181423	0.275806	0.350367	0.466688	0.680614	0.364436	0.255402	0.927477	0.717852	0.513095	0.551308	0.32775	0.476548	0.40168
312	0.352593	0.347409	0.0704141	0.379222	0.356582	0.478989	0.822573	0.67971	0.486293	0.412459	0.0774739	0.352824	0.352673	0.100978	0.116564	0.111858	0.374829	0.780483	0.487138	0.55662	0.414025	0.100398	0.160112	0.141094	0.367408	0.198107	0.72796	0.384657	0.288461	0.846528	0.695782	0.50546	0.549776	0.187415	0.506879	0.426196
313	0.340927	0.419527	0.0337048	0.670534	0.296996	0.500095	0.707584	0.864218	0.497064	0.433584	0.042705	0.423662	0.330512	0.0668042	0.0985137	0.125874	0.410672	0.829832	0.472702	0.543634	0.391567	0.0668358	0.14614	0.162965	0.370609	0.242832	0.549228	0.206985	0.296035	0.921463	0.702834	0.46354	0.55268	0.207865	0.437289	0.306896
314	0.457368	0.471961	0.0711333	0.290257	0.469711	0.509796	0.652109	0.498925	0.404028	0.397709	0.0766369	0.291972	0.371511	0.0187924	0.0782401	0.138386	0.382493	0.799924	0.639755	0.580061	0.451081	0.0211552	0.0993407	0.175607	0.390534	0.207719	0.537484	0.236331	0.242177	1.0112	0.809528	0.422924	0.6065	0.16886	0.395728	0.352491
315	0.367235	0.543766	0.0862458	0.282241	0.340065	0.512463	0.619274	0.972224	0.45965	0.473716	0.108191	0.209671	0.369137	0.018181	0.109786	0.0944276	0.356022	0.768917	0.676471	0.665039	0.448203	0.0205312	0.124095	0.110068	0.298104	0.0602768	0.587484	0.282586	0.282799	1.05997	0.767274	0.51909	0.50652	0.0534425	0.431216	0.34917
316	0.310541	0.266538	0.0774941	0.299138	0.350172	0.56145	0.734138	0.815187	0.428855	0.299014	0.0885612	0.253996	0.338654	0.000109674	0.0759442	0.178504	0.345351	1.1468	0.559571	0.591781	0.440733	8.91e-05	0.105493	0.208857	0.369476	0.0634497	0.554587	0.244306	0.28676	0.891893	0.781523	0.561426	0.541173	0.0646233	0.407005	0.293556
317	0.374897	0.471886	0.102036	0.220386	0.449517	0.562152	0.703546	0.946139	0.418127	0.42657	0.116244	0.177914	0.445904	1.69e-05	0.125619	0.182845	0.309783	0.752405	0.514216	0.544473	0.526932	2.01e-05	0.171992	0.223565	0.359206	0.0436279	0.543971	0.153407	0.237792	1.00147	0.72913	0.526782	0.580704	0.0409012	0.420161	0.218603
318	0.424696	0.338107	0.0119628	0.412472	0.348653	0.526304	0.782395	0.629442	0.491664	0.354092	0.0135203	0.364259	0.366472	0.0219456	0.150453	0.0970746	0.320703	0.900187	0.485514	0.546403	0.47408	0.0217719	0.208438	0.133103	0.310725	0.0326649	0.493301	0.271505	0.277944	1.15228	0.691037	0.470814	0.504706	0.0269528	0.407241	0.352922
319	0.415966	0.477116	0.0193081	0.376502	0.38016	0.545367	0.806012	0.715858	0.381032	0.361989	0.0172259	0.271271	0.404166	0.000404015	0.232142	0.182067	0.297106	0.884785	0.644303	0.697432	0.534274	0.000429623	0.249173	0.194786	0.252022	0.0770486	0.61598	0.328921	0.251516	0.939204	0.645032	0.45645	0.486289	0.0747341	0.482846	0.411106
320	0.386942	0.391941	0.010455	0.478134	0.371754	0.509436	0.763203	0.573182	0.460674	0.39887	0.0122294	0.422168	0.396282	0.000338227	0.245334	0.205883	0.285818	0.913951	0.615721	0.682804	0.518082	0.000339213	0.259927	0.211925	0.333987	0.25365	0.563833	0.152796	0.222267	1.02762	0.730525	0.598045	0.581824	0.195259	0.429705	0.198792
321	0.495606	0.344382	0.163443	0.592429	0.368456	0.760925	0.669893	0.643029	0.522384	0.2894	0.17804	0.448764	0.344239	0.00077494	0.142085	0.273661	0.373588	0.864372	0.604683	0.613283	0.405967	0.000778624	0.162033	0.269069	0.322539	0.252508	0.552627	0.228168	0.211954	1.13285	0.698384	0.532595	0.578975	0.179344	0.433908	0.291269
322	0.492855	0.20429	0.120623	0.598829	0.325346	0.629031	0.681606	0.670192	0.543505	0.22159	0.135404	0.441085	0.384715	0.00455043	0.0573882	0.162679	0.368794	0.919976	0.603265	0.599865	0.487005	0.00473521	0.0823236	0.203604	0.351593	0.294279	0.54723	0.138122	0.24764	0.885505	0.923952	0.570454	0.575761	0.247042	0.3691	0.191836
323	0.314049	0.199066	0.139663	0.583078	0.354181	0.53676	0.624603	0.577546	0.422996	0.24575	0.166568	0.472192	0.23597	0.00042239	0.0716849	0.135711	0.379908	0.879856	0.607782	0.647082	0.348062	0.000448228	0.0966699	0.160629	0.343235	0.309438	0.522536	0.164715	0.293007	0.961409	0.628679	0.591931	0.538146	0.243189	0.453282	0.217241
324	0.477563	0.256751	0.141017	0.605929	0.357594	0.745624	0.620948	0.594136	0.518486	0.235922	0.166317	0.471181	0.25116	0.00781729	0.0919492	0.138622	0.357433	0.867592	0.561769	0.539367	0.386808	0.00853295	0.132408	0.192876	0.280125	0.0515762	0.436627	0.322733	0.28811	0.811215	0.823871	0.564018	0.482007	0.0588957	0.342875	0.358719
325	0.337779	0.148253	0.162601	0.620549	0.333716	0.694497	0.637889	0.62392	0.445598	0.159533	0.183309	0.466224	0.340446	0.0182902	0.140644	0.125221	0.35992	0.885124	0.493368	0.543929	0.437758	0.0186492	0.197715	0.167747	0.401254	0.283299	0.446477	0.231572	0.227978	1.08676	0.892099	0.585047	0.634647	0.206325	0.332797	0.28253
326	0.446351	0.166442	0.113776	0.702182	0.378278	0.736389	0.729238	0.490564	0.410647	0.14285	0.102934	0.482579	0.405402	8.59e-05	0.247473	0.0757543	0.298929	0.813665	0.494801	0.73294	0.547104	0.000100996	0.317705	0.0896119	0.38414	0.0348076	0.703717	0.163013	0.224828	0.929006	0.624107	0.474169	0.609345	0.0353283	0.521554	0.247504
327	0.368786	0.422148	0.174556	0.539736	0.374922	0.625419	0.511373	0.513736	0.442253	0.371041	0.224914	0.471944	0.330916	0.0489945	0.285742	0.151691	0.289664	0.887475	0.592759	0.604324	0.359516	0.0396288	0.24249	0.143663	0.334355	0.10944	0.554619	0.119863	0.255344	1.06633	0.645839	0.769237	0.53241	0.090143	0.44772	0.129246
328	0.378497	0.342858	0.0556963	0.481277	0.372437	0.528505	0.742786	0.579961	0.43336	0.344986	0.0604771	0.406585	0.362899	0.0674786	0.168027	0.104667	0.38484	0.789093	0.601742	0.605357	0.417925	0.0690552	0.188717	0.12601	0.450624	0.200949	0.623172	0.137482	0.249288	0.946526	0.630585	0.712221	0.636414	0.173887	0.493831	0.160262
329	0.505841	0.367878	0.200073	0.478755	0.371046	0.646067	0.634899	0.520829	0.536537	0.340676	0.222087	0.44933	0.337665	0.0502276	0.228743	0.197155	0.352744	0.763601	0.594356	0.573152	0.410434	0.0530879	0.239423	0.21843	0.369635	0.0664291	0.474389	0.120365	0.229279	1.08536	0.658652	0.506614	0.598081	0.0567327	0.411738	0.186295
330	0.386024	0.381694	0.137244	0.659334	0.38575	0.501757	0.632973	0.576218	0.419958	0.370263	0.149562	0.476751	0.338194	0.00142245	0.215953	0.178691	0.27639	0.871836	0.525741	0.540687	0.445402	0.00139733	0.243626	0.206795	0.420296	0.0118567	0.630868	0.149102	0.285188	0.884162	0.568647	0.637057	0.585163	0.0130467	0.520395	0.186627
331	0.458812	0.192279	0.11854	0.663732	0.301656	0.597758	0.674508	0.54318	0.544223	0.220345	0.135375	0.514719	0.45973	0.00152573	0.221099	0.220509	0.367343	0.903222	0.603916	0.593739	0.521957	0.00159186	0.251614	0.254055	0.378952	0.0346085	0.495479	0.130295	0.247334	1.14468	0.690273	0.607788	0.59314	0.0290366	0.413465	0.173567
332	0.355322	0.284402	0.083725	0.606249	0.35634	0.646046	0.647375	0.636931	0.345146	0.227837	0.0798201	0.388372	0.371729	0.0429153	0.285533	0.193884	0.336978	0.859513	0.482586	0.712493	0.469776	0.0435683	0.335644	0.196048	0.445438	0.00332427	0.688828	0.247997	0.244441	1.1404	0.649273	0.501428	0.617731	0.00282932	0.503047	0.317687
333	0.439561	0.307879	0.115119	0.5978	0.363619	0.494131	0.706959	0.617243	0.512851	0.359704	0.131416	0.471096	0.277445	0.00466111	0.173727	0.103521	0.384357	0.86214	0.57782	0.535595	0.366514	0.00484532	0.205175	0.14098	0.325045	0.0163983	0.540397	0.240593	0.229761	1.07496	0.976108	0.45429	0.531391	0.0142812	0.343461	0.320038
334	0.500016	0.373247	0.0676463	0.790859	0.37615	0.516172	0.750698	0.61596	0.518812	0.382024	0.0746689	0.529206	0.324381	0.10655	0.192353	0.193599	0.376912	0.830231	0.581147	0.572226	0.396137	0.101058	0.215868	0.219154	0.419269	0.225018	0.202045	0.198771	0.242252	0.931641	0.742827	0.51711	0.616002	0.19138	0.209594	0.270441
335	0.315446	0.305581	0.0498534	0.449153	0.320168	0.599217	0.680765	0.596612	0.413108	0.295883	0.0580639	0.382667	0.342064	0.0402172	0.2052	0.112247	0.356791	0.674356	0.535943	0.658022	0.394382	0.0455431	0.225587	0.11957	0.413239	0.199192	0.253212	0.314946	0.229393	0.863053	0.726597	0.553958	0.61312	0.182143	0.250415	0.349837
336	0.358688	0.336463	0.00154433	0.485769	0.367717	0.638569	0.876439	0.591136	0.41422	0.301879	0.00151774	0.399338	0.297285	0.15797	0.134576	0.102802	0.342325	0.786757	0.516511	0.608573	0.363019	0.140538	0.162061	0.115419	0.426915	0.175032	0.416051	0.129853	0.242311	0.795872	0.857596	0.570655	0.614471	0.175656	0.320239	0.178848
337	0.29544	0.299647	0.0316079	0.550834	0.363859	0.631552	0.807056	0.684381	0.405402	0.29945	0.0348057	0.4222	0.265781	0.254737	0.255183	0.111874	0.360908	0.70949	0.476026	0.707263	0.350467	0.232445	0.295734	0.117662	0.303815	0.125582	0.445321	0.227335	0.256911	1.01509	0.655176	0.450388	0.522432	0.108121	0.397143	0.325445
338	0.338051	0.32825	0.0986338	0.780848	0.37743	0.52506	0.680688	0.521461	0.365911	0.309177	0.0998619	0.516882	0.259614	0.161928	0.15818	0.156844	0.409914	0.675185	0.541722	0.550552	0.331319	0.170242	0.194336	0.190937	0.374737	0.0604658	0.643968	0.223252	0.256465	1.1481	0.632107	0.431744	0.589795	0.0498593	0.503005	0.338691
339	0.347419	0.278298	0.0564978	0.735996	0.362778	0.696663	0.794082	0.650218	0.444043	0.265763	0.0612254	0.504654	0.2609	0.209614	0.187715	0.179374	0.405846	0.716995	0.524605	0.542655	0.331217	0.200097	0.225274	0.212785	0.354523	0.111661	0.630616	0.236799	0.272681	1.15792	0.792868	0.445183	0.55054	0.0868059	0.437856	0.338898
340	0.380298	0.275133	0.0497197	0.696135	0.418438	0.684584	0.701028	0.617001	0.384124	0.239034	0.0527781	0.46272	0.230789	0.0518954	0.170322	0.0981115	0.370209	0.798999	0.516922	0.732767	0.34357	0.056308	0.224704	0.108817	0.34028	0.165123	0.496542	0.199488	0.248653	0.929558	0.617895	0.577435	0.563292	0.148781	0.439575	0.251853
341	0.318202	0.232391	0.00677959	0.531677	0.336353	0.623495	0.732184	0.544618	0.408075	0.236869	0.00784518	0.44251	0.241596	0.0667912	0.176002	0.102477	0.39107	0.773203	0.554475	0.670531	0.34354	0.07335	0.21971	0.121477	0.29806	0.155078	0.573088	0.265462	0.245983	0.842477	0.784913	0.490176	0.543922	0.154847	0.420788	0.349486
342	0.31425	0.284389	2e-05	0.532328	0.417383	0.549475	0.833392	0.573601	0.346171	0.281568	1.99e-05	0.415205	0.222509	0.117157	0.174755	0.0100487	0.465545	0.745919	0.458617	0.753855	0.256726	0.112463	0.215206	0.010661	0.375838	0.091986	0.564056	0.189365	0.274726	0.955562	0.767947	0.512994	0.575869	0.0876367	0.422804	0.268816
343	0.397919	0.283968	0.0295508	0.433364	0.346845	0.565436	0.996352	0.642164	0.465231	0.295814	0.0260026	0.365375	0.286342	0.187167	0.193502	0.0391255	0.406016	0.715471	0.567296	0.707625	0.395119	0.200183	0.24397	0.0502194	0.371287	0.122399	0.55342	0.143847	0.333546	0.846123	0.589137	0.540961	0.52148	0.125451	0.481356	0.207883
344	0.352833	0.294005	5.66e-06	0.455714	0.416961	0.672598	0.647513	0.641135	0.365587	0.253033	6.71e-06	0.352674	0.331916	0.185345	0.117541	0.125319	0.410429	0.742534	0.526301	0.675337	0.432712	0.194569	0.175813	0.151833	0.31345	0.144924	0.538777	0.218378	0.272837	0.871454	0.694449	0.658251	0.534537	0.142573	0.436846	0.24908
345	0.382552	0.321557	0.000512153	0.395253	0.348409	0.449279	0.881029	0.605187	0.448137	0.359874	0.000509995	0.351921	0.309898	0.133027	0.0771988	0.0592184	0.356528	0.66404	0.552773	0.720971	0.4402	0.159383	0.115647	0.0724157	0.499446	0.192428	0.80462	0.193162	0.256161	0.89136	0.662231	0.487748	0.629838	0.171634	0.534909	0.268923
346	0.444251	0.528345	0.00179316	0.571977	0.328642	0.65764	0.769376	0.617493	0.490236	0.400476	0.00198254	0.432406	0.24153	0.125422	0.0918383	0.202871	0.356517	0.753923	0.569142	0.61444	0.349448	0.128972	0.121784	0.222827	0.398801	0.0841352	0.594196	0.172726	0.254763	0.858522	0.827589	0.564281	0.604454	0.0886694	0.416106	0.232404
347	0.395769	0.636067	0.0538382	0.568274	0.337487	0.443035	0.807566	0.592976	0.41702	0.491214	0.0499803	0.41268	0.336205	0.0826835	0.0861023	0.201596	0.400069	0.741425	0.570273	0.571092	0.427978	0.0946686	0.122015	0.245256	0.427098	0.160138	0.539501	0.153593	0.26585	0.919367	0.767653	0.566533	0.569845	0.140959	0.395614	0.197757
348	0.344793	0.827625	0.0494555	0.626707	0.30253	0.442912	0.715277	0.450403	0.484105	0.619739	0.059611	0.548773	0.274865	0.00201238	0.274043	0.186753	0.323979	0.745864	0.463273	0.685616	0.423796	0.00252301	0.34819	0.202529	0.460923	0.098006	0.619162	0.121481	0.268925	0.934748	0.789991	0.665572	0.585946	0.089952	0.422367	0.143963
349	0.325577	0.303872	0.139163	0.555841	0.367006	0.464233	0.733861	0.593297	0.386706	0.331215	0.136119	0.428071	0.287195	0.0331479	0.237802	0.0899678	0.350979	0.803631	0.557098	0.779033	0.398148	0.036033	0.270828	0.0944887	0.445627	0.194828	0.464535	0.0539035	0.228577	0.927679	0.928727	0.670832	0.646889	0.171326	0.32994	0.0729007
350	0.510756	0.372004	0.164482	0.89712	0.410079	0.636589	0.634866	0.645243	0.523262	0.349674	0.192464	0.561532	0.327625	0.0167008	0.0683145	0.208218	0.289619	0.863686	0.650342	0.471017	0.466924	0.0173099	0.0850658	0.272659	0.495893	0.156778	0.339213	0.0433959	0.253736	0.8613	0.86796	0.602026	0.649377	0.151903	0.277773	0.0658075
351	0.504396	0.427602	0.15753	0.940916	0.393527	0.703982	0.648103	0.640419	0.530159	0.360825	0.183363	0.575548	0.297054	0.0151872	0.269362	0.0818687	0.377471	0.88208	0.590368	0.637498	0.409661	0.0160225	0.295896	0.106328	0.495516	0.161472	0.334571	0.0437256	0.255649	0.869088	0.874915	0.593293	0.64524	0.154172	0.272835	0.0668783
352	0.319055	0.537288	0.115736	0.475454	0.364802	0.499538	0.71222	0.610411	0.437118	0.496169	0.132421	0.420044	0.329993	0.0603374	0.0930385	0.183919	0.334771	0.735086	0.583343	0.505902	0.441019	0.0686502	0.12244	0.237834	0.411133	0.369153	0.905794	0.0390155	0.19985	0.961451	0.715969	0.740428	0.651039	0.273219	0.551546	0.0487716
353	0.345288	0.329842	0.133548	0.606209	0.293194	0.524767	0.663145	0.444195	0.491917	0.359285	0.155264	0.544249	0.254655	0.103794	0.170731	0.0936189	0.332979	0.850986	0.495626	0.763276	0.414892	0.105811	0.24654	0.106018	0.382231	0.25716	0.371343	0.0189739	0.303141	0.733648	0.682186	0.659882	0.536646	0.252688	0.343703	0.026885
354	0.315617	0.797484	0.0843759	0.730928	0.429854	0.449368	0.708679	0.79237	0.373383	0.592189	0.0944991	0.450323	0.348351	0.148751	0.18589	0.122899	0.293054	0.713441	0.564663	0.52905	0.484583	0.158304	0.224501	0.168491	0.37323	0.197618	0.521882	0.00774471	0.229964	0.727043	0.823647	0.732758	0.549069	0.197378	0.366984	0.00947877
355	0.371651	0.42225	0.0707395	0.577282	0.463009	0.470795	0.732824	0.729834	0.394333	0.421886	0.0776178	0.407992	0.251649	0.249064	0.147333	0.158054	0.382293	0.677012	0.549423	0.646788	0.372049	0.257159	0.199314	0.186541	0.395737	0.0509063	0.618059	0.0470885	0.333528	1.0402	0.597448	0.64849	0.522311	0.0454721	0.496869	0.0650412
356	0.360641	0.454556	0.0035886	0.540131	0.427211	0.472823	0.840496	0.546709	0.411516	0.447443	0.00384794	0.459546	0.341332	0.0560306	0.157433	0.244755	0.325779	0.912426	0.630208	0.55996	0.464921	0.0541088	0.184197	0.280755	0.381074	0.0945634	0.818824	0.038882	0.30279	1.15918	0.707894	0.721937	0.506429	0.0715113	0.513264	0.0468782
357	0.341272	0.566765	1.72e-05	0.504193	0.384991	0.486148	0.775409	0.629071	0.432703	0.50815	2.05e-05	0.421672	0.364996	0.115579	0.2236	0.104503	0.32706	0.754907	0.395062	0.665244	0.500804	0.127394	0.341152	0.129574	0.291889	0.0798876	0.494385	0.0441906	0.285306	0.790242	0.602186	0.624449	0.48222	0.0889381	0.439579	0.0634241
358	0.367813	0.537408	0.00360829	0.460015	0.367109	0.469754	0.858846	0.556524	0.465607	0.505936	0.00393275	0.429285	0.285847	0.012893	0.165687	0.14267	0.337918	0.863919	0.590395	0.655145	0.386782	0.0129959	0.190149	0.15625	0.294107	0.139404	0.536901	0.05762	0.253053	1.2225	0.84029	0.756014	0.457278	0.0956192	0.364446	0.0633436
359	0.309766	0.430773	0.0206312	0.472378	0.454017	0.517602	0.850734	0.669153	0.309423	0.363307	0.0186086	0.342587	0.383533	0.054775	0.112901	0.185363	0.355614	0.773015	0.614433	0.641424	0.461156	0.0595173	0.137707	0.201631	0.303047	0.242881	0.442273	0.0565458	0.250949	0.816395	0.804465	0.737827	0.515993	0.222298	0.345512	0.068318
360	0.383527	0.267038	0.187677	0.644729	0.35347	0.675219	0.67133	0.654933	0.457382	0.255836	0.195388	0.460129	0.407908	0.0281563	0.134642	0.132051	0.344675	0.664198	0.660292	0.6213	0.501351	0.037373	0.157298	0.162148	0.306935	0.274707	0.447317	0.0555728	0.248359	0.830273	0.810141	0.685713	0.503603	0.236988	0.341036	0.0698616
361	0.352143	0.255078	0.121502	0.561965	0.335612	0.743185	0.664391	0.678785	0.460739	0.237324	0.140883	0.426605	0.359513	0.194912	0.201906	0.205224	0.286524	0.910331	0.512277	0.546938	0.400862	0.143734	0.20923	0.204615	0.372461	0.416343	0.361652	0.0293201	0.302415	1.07816	0.95938	0.668134	0.527966	0.272995	0.267569	0.0402726
362	0.513352	0.368339	0.155936	0.560369	0.352697	0.56871	0.551776	0.544164	0.529388	0.353931	0.192189	0.463808	0.301288	0.0838735	0.310467	0.211257	0.330545	0.681818	0.523637	0.528753	0.432997	0.101092	0.345696	0.262758	0.374269	0.345727	0.428016	0.0515542	0.170519	0.909722	0.824185	0.743895	0.679419	0.274054	0.34016	0.0643199
363	0.445799	0.335404	0.0993009	0.645337	0.316369	0.50794	0.653111	0.536635	0.547461	0.374553	0.123425	0.522918	0.282531	0.0829416	0.188436	0.249317	0.36139	0.778947	0.523218	0.624282	0.378828	0.0860593	0.231625	0.255583	0.561372	0.280253	0.393869	0.125076	0.243016	0.829157	0.991471	0.581843	0.649723	0.239729	0.272579	0.163168
364	0.474588	0.316635	0.165903	0.800435	0.34414	0.521916	0.560226	0.541852	0.519426	0.339191	0.202055	0.556927	0.311233	0.0683083	0.115406	0.136232	0.335339	0.760688	0.516636	0.57378	0.413206	0.0730071	0.156232	0.166817	0.468173	0.247188	0.375368	0.121055	0.197281	0.971632	0.771217	0.598836	0.692609	0.201077	0.324407	0.165739
365	0.302595	0.331453	0.0972741	0.75552	0.328188	0.53606	0.733116	0.643202	0.436436	0.356377	0.108937	0.517029	0.356111	0.0208449	0.0969489	0.205253	0.379876	0.841086	0.581174	0.594892	0.460828	0.0231943	0.135612	0.245247	0.513472	0.251813	0.382059	0.157401	0.179117	1.10244	0.760047	0.63735	0.734899	0.185108	0.332742	0.19654
366	0.304964	0.268571	0.137281	0.521083	0.359883	0.466043	0.676361	0.584192	0.393407	0.317852	0.148576	0.428658	0.284681	0.145956	0.186189	0.155626	0.305909	0.957819	0.567006	0.54879	0.43418	0.12487	0.227537	0.202242	0.294468	0.000882011	0.472037	0.184752	0.296658	1.17714	0.830448	0.492483	0.479808	0.000734633	0.356233	0.263996
367	0.338938	0.421787	0.140954	0.446992	0.344299	0.677883	0.647743	0.612944	0.328935	0.291522	0.124093	0.317667	0.326802	0.143574	0.186841	0.191014	0.360918	0.78543	0.495793	0.583494	0.394498	0.134221	0.226938	0.208715	0.478505	1.02e-05	0.570926	0.172376	0.199954	1.05754	0.698511	0.543017	0.690457	9.5e-06	0.444645	0.236144
368	0.387513	0.447292	0.0247668	0.866335	0.310826	0.641864	0.910563	0.498673	0.504014	0.385706	0.0246229	0.603498	0.280554	0.134376	0.14821	0.260597	0.293458	0.934566	0.610576	0.531894	0.434777	0.117852	0.178554	0.3017	0.432789	0.106794	0.649089	0.208573	0.237372	1.09721	0.688598	0.445306	0.636174	0.0879577	0.481582	0.314107
369	0.387283	0.552146	0.00863881	0.485474	0.371113	0.606345	0.727264	0.770243	0.442681	0.433072	0.0101351	0.353798	0.364194	0.114082	0.195033	0.0888311	0.337128	0.751037	0.506621	0.624899	0.478093	0.123257	0.255916	0.114743	0.365199	0.000913987	0.472052	0.290174	0.225191	1.01449	0.833046	0.606604	0.591364	0.000876672	0.354324	0.314061
370	0.360596	0.367918	0.00858677	0.487626	0.379062	0.506763	0.801522	0.630733	0.448482	0.391794	0.00981921	0.412286	0.365951	0.00599039	0.0812679	0.150299	0.345204	0.801379	0.712802	0.659355	0.491395	0.00712351	0.0981931	0.178245	0.508153	0.0690475	0.626981	0.207882	0.20434	1.02665	0.773586	0.459106	0.712872	0.0629978	0.447556	0.311518
371	0.374793	0.571635	0.0084624	0.546656	0.387162	0.572097	0.715482	0.486026	0.246684	0.300687	0.00571278	0.305386	0.565381	0.0474181	0.0835961	0.0948231	0.297861	0.795901	0.553259	0.784015	0.575669	0.0492807	0.110615	0.0950394	0.37263	0.219069	0.420842	0.363056	0.209194	1.00954	0.707892	0.543654	0.637458	0.177911	0.371944	0.399208
372	0.29306	0.480744	0.00017085	0.560201	0.3646	0.57369	0.672412	0.728503	0.387194	0.416714	0.000221366	0.403625	0.37915	0.045789	0.138481	0.0495279	0.346198	0.713137	0.570589	0.622241	0.466647	0.0541192	0.173923	0.065261	0.38591	0.0571599	0.616298	0.25547	0.199496	1.0565	0.620251	0.556007	0.656261	0.051205	0.49734	0.313801
373	0.396741	0.199553	0.000396042	0.5298	0.379758	0.577889	0.947404	0.72863	0.426006	0.214056	0.000359187	0.374885	0.483292	0.0753791	0.0970796	0.135315	0.352479	0.886959	0.601595	0.857549	0.521942	0.071618	0.123064	0.12494	0.413313	0.0575604	0.581881	0.215123	0.202205	0.913382	0.732877	0.504742	0.660086	0.0586409	0.439026	0.294488
374	0.374067	0.314059	0.0252386	0.465091	0.425373	0.490431	0.947782	0.627004	0.441016	0.368077	0.0247008	0.407671	0.308309	0.0817242	0.0670631	0.0397135	0.341622	0.670824	0.5333	0.554905	0.428771	0.0994613	0.100171	0.0598331	0.361665	0.00489844	0.542235	0.135151	0.193377	1.05141	0.740848	0.58013	0.596495	0.00442263	0.406364	0.176309
375	0.305387	0.465765	0.0491342	0.620911	0.36349	0.563391	0.672729	0.546439	0.423387	0.430636	0.0634578	0.50904	0.447647	0.113635	0.0658346	0.132112	0.34957	0.829226	0.616235	0.754437	0.375324	0.0849074	0.0610968	0.103049	0.439178	0.203089	0.679116	0.238863	0.277135	1.10816	0.724283	0.518774	0.607185	0.154061	0.48151	0.312392
376	0.258926	0.256566	0.0236163	0.497714	0.418938	0.725959	0.76926	0.662459	0.353258	0.247262	0.0278501	0.409548	0.309891	0.187322	0.0963241	0.1642	0.299041	0.504603	0.603766	0.582923	0.428487	0.232348	0.118279	0.190617	0.391823	0.000139939	0.692434	0.147891	0.203709	1.03368	0.759889	0.57661	0.633847	0.000132461	0.46946	0.197944
377	0.266909	0.267625	0.032763	0.486467	0.420909	0.723994	0.790729	0.650536	0.356487	0.254271	0.0370457	0.406098	0.383863	0.173825	0.20639	0.135259	0.388428	0.724003	0.509853	0.557051	0.471063	0.184837	0.271982	0.184049	0.395818	7.85e-05	0.642261	0.140317	0.210321	0.875275	0.775226	0.577516	0.632969	8.77e-05	0.447044	0.190382
378	0.337014	0.337874	0.0386496	0.695611	0.402349	0.881575	0.660716	0.600473	0.403854	0.25702	0.0486465	0.500002	0.345175	0.18055	0.197227	0.271731	0.38144	0.850785	0.579386	0.59834	0.458424	0.170704	0.245625	0.30313	0.410213	0.000699094	0.569836	0.228414	0.20393	0.983168	0.701596	0.541502	0.643798	0.000694304	0.44021	0.288057
379	0.347359	0.179124	0.010834	0.577293	0.438517	0.686125	0.713668	0.587596	0.412659	0.194461	0.0138829	0.472892	0.299888	0.056995	0.24799	0.149598	0.331462	0.869313	0.452263	0.560823	0.446856	0.0589972	0.335117	0.199417	0.354199	0.000130161	0.652386	0.17074	0.311364	1.07194	0.740373	0.565895	0.524287	0.000120286	0.465067	0.228673
380	0.354001	0.362276	0.0691766	0.590557	0.364324	0.562857	0.769435	0.641226	0.421157	0.345897	0.0719967	0.436157	0.305569	0.0580132	0.236659	0.189285	0.380016	0.797602	0.411584	0.602252	0.427656	0.065585	0.349478	0.230702	0.37857	0.000184291	0.512447	0.201441	0.274079	1.30723	0.832315	0.525631	0.559203	0.000138383	0.374297	0.268086
381	0.355362	0.123905	0.0676074	0.529237	0.365457	0.806305	0.926182	0.690687	0.429019	0.119403	0.0613897	0.398696	0.310439	0.017478	0.173178	0.172054	0.340313	0.925107	0.596778	0.572713	0.407379	0.0165845	0.196515	0.200985	0.336655	0.0758724	0.603859	0.209671	0.248712	0.990241	0.89769	0.506367	0.570389	0.0708448	0.400862	0.29085
382	0.339474	0.25802	0.101503	0.698173	0.414704	0.487668	0.594994	0.599697	0.392247	0.301084	0.125657	0.495456	0.338841	0.0903598	0.296057	0.0784114	0.404248	0.634072	0.467329	0.68366	0.438119	0.119723	0.373009	0.0989564	0.333373	0.0824428	0.568706	0.216692	0.250545	0.993056	0.883092	0.497982	0.566683	0.0763451	0.390549	0.30136
383	0.442028	0.317645	0.158452	0.54526	0.391307	0.500987	0.600564	0.578663	0.497774	0.363726	0.194733	0.462634	0.372119	0.0231008	0.0941038	0.1055	0.384163	0.877597	0.694549	0.771266	0.460154	0.0242375	0.111888	0.113542	0.275702	0.0168105	0.5199	0.228904	0.26796	1.25803	0.674986	0.432492	0.50444	0.0131566	0.434055	0.344587
384	0.333472	0.264735	0.0596415	0.606041	0.356792	0.626839	0.716113	0.674002	0.420055	0.266015	0.0678232	0.438	0.450558	0.0690783	0.0271795	0.164944	0.301514	0.766294	0.678033	0.505577	0.497671	0.0698725	0.0316602	0.200228	0.354753	0.00393992	0.677189	0.225631	0.280917	1.05691	0.783129	0.467153	0.555586	0.00370396	0.462824	0.324353
385	0.254608	0.357245	0.17714	0.614791	0.366394	0.508788	0.676191	0.611382	0.363467	0.377826	0.189896	0.470863	0.384129	0.119095	0.0126813	0.0279934	0.308454	0.853286	0.631907	0.6522	0.514073	0.115961	0.018136	0.0380947	0.28478	0.00545273	0.384153	0.248664	0.308944	0.997402	0.673444	0.542151	0.477449	0.00542241	0.362294	0.313355
386	0.339033	0.34893	0.183674	0.84201	0.370862	0.602354	0.652874	0.592751	0.397661	0.318961	0.187571	0.533784	0.41155	0.00181336	0.0506243	0.0048663	0.32496	0.812318	0.694432	0.857796	0.50731	0.0020401	0.0617531	0.00519132	0.287592	0.00268789	0.473444	0.325176	0.314762	1.21284	0.650029	0.509411	0.475858	0.00220764	0.420658	0.388688
387	0.314052	0.485861	0.0873454	0.658972	0.341589	0.530315	0.727767	0.580474	0.396304	0.421393	0.0917566	0.478815	0.40768	0.0241647	0.0346545	0.0393534	0.322954	0.841046	0.821091	0.77383	0.534032	0.0269102	0.0390028	0.0465197	0.330512	0.00537233	0.647654	0.285682	0.336347	1.05479	0.731319	0.470804	0.481937	0.00497853	0.463301	0.368419
388	0.290013	0.217741	0.0353712	0.622136	0.399622	0.580377	0.803442	0.601492	0.326568	0.218495	0.0341012	0.43749	0.441964	0.0105203	0.0563292	0.00446173	0.338651	0.776371	0.617557	0.83461	0.527805	0.0124701	0.0770965	0.00498062	0.258125	0.0374759	0.907959	0.397516	0.240035	1.12907	0.535261	0.510101	0.517913	0.0321191	0.629018	0.437864
389	0.346223	0.511128	0.0320339	0.714915	0.392107	0.563997	0.782651	0.707256	0.377155	0.407344	0.0322161	0.446312	0.368892	0.000518307	0.00413156	0.0286019	0.261164	0.801729	0.637067	0.757491	0.498719	0.0005684	0.00550272	0.0319319	0.372441	0.0183247	0.627454	0.308746	0.272758	1.23744	0.671537	0.474603	0.574276	0.0145537	0.481793	0.392463
390	0.315017	0.425284	0.1056	0.50804	0.349476	0.526249	0.635059	0.599181	0.422007	0.411494	0.128367	0.427211	0.481357	0.0312739	0.133401	0.184249	0.340419	0.719589	0.536053	0.721324	0.563902	0.0399562	0.190221	0.19655	0.366326	0.0246037	0.799562	0.286471	0.222195	0.832612	0.633908	0.417197	0.61747	0.0285437	0.555939	0.404382
391	0.411647	0.571798	0.0429654	0.744418	0.368725	0.559525	0.751803	0.660086	0.454005	0.454655	0.0466458	0.486283	0.372569	0.0537478	0.0946004	0.156459	0.291274	0.858302	0.548247	0.523067	0.50478	0.054495	0.131923	0.207571	0.432116	0.0165672	0.755006	0.324817	0.277849	1.26777	0.617467	0.406115	0.607914	0.0128909	0.549765	0.443869
392	0.36885	0.429259	0.0328992	0.427002	0.334536	0.578968	0.74687	0.636412	0.457324	0.38624	0.0372617	0.366033	0.339655	0.125858	0.25344	0.0606333	0.339101	0.748421	0.646994	0.88884	0.470121	0.137099	0.268428	0.0610484	0.28131	0.00921925	0.608539	0.419398	0.190047	1.04997	0.732727	0.491387	0.585612	0.00863063	0.450677	0.455968
393	0.460235	0.346916	0.0968703	0.607624	0.311661	0.539414	0.717609	0.639928	0.509426	0.340825	0.102398	0.440597	0.372986	0.143006	0.00170376	0.0223855	0.297831	0.620718	0.749106	0.939064	0.517761	0.175836	0.0021287	0.0221416	0.428743	0.0168338	0.550938	0.451606	0.222121	0.951906	0.610541	0.413203	0.645779	0.017146	0.46907	0.514439
394	0.370335	0.261673	0.0312594	0.435966	0.408853	0.674031	0.76211	0.607841	0.423699	0.253912	0.0351928	0.382873	0.372161	0.146541	0.0032628	0.000235755	0.414404	0.719803	0.678866	0.644616	0.44909	0.161304	0.00450499	0.000343172	0.301541	0.000962572	0.71828	0.279891	0.199666	1.27718	0.644574	0.545172	0.59333	0.000748994	0.524344	0.336378
395	0.51763	0.4072	0.0192372	0.535015	0.317873	0.597811	0.80624	0.65836	0.550391	0.366852	0.0206751	0.412073	0.257931	0.174297	0.013595	0.000274289	0.375872	0.859645	0.769616	0.913999	0.374374	0.160037	0.0162159	0.000282936	0.38567	0.00279302	0.776877	0.219812	0.220346	1.37443	0.64794	0.507488	0.632934	0.00202314	0.543979	0.300856
396	0.436311	0.447036	0.12515	0.572836	0.385703	0.587211	0.708198	0.666946	0.432648	0.366213	0.12272	0.401642	0.366333	0.109164	0.0296366	0.00965896	0.422958	0.709498	0.626275	0.624821	0.433278	0.124778	0.0416179	0.0139847	0.241613	0.00319822	0.620896	0.264154	0.226167	1.25471	0.792245	0.466594	0.51523	0.00254015	0.439012	0.360911
397	0.399784	0.360039	0.12244	0.521791	0.360135	0.484294	0.750067	0.523569	0.476036	0.389555	0.128559	0.463707	0.359393	0.186465	0.0418678	0.0418494	0.289005	0.888421	0.694773	0.834086	0.51833	0.166508	0.053566	0.0454438	0.366211	0.0222141	0.724396	0.272211	0.291679	0.832534	0.763218	0.479594	0.555163	0.0259358	0.486377	0.361233
398	0.314293	0.302967	0.0721759	0.53075	0.437934	0.509203	0.737583	0.621243	0.283203	0.259007	0.0618308	0.351596	0.326655	0.156532	0.0310388	0.0669583	0.360758	0.57531	0.787619	0.770235	0.43814	0.198147	0.0354003	0.0747862	0.325825	0.00775399	0.453937	0.186768	0.254577	1.28658	0.740299	0.648604	0.561241	0.00599005	0.380061	0.223537
399	0.305685	0.288777	0.0794996	0.508041	0.308637	0.401932	0.727544	0.657495	0.429622	0.366511	0.0879185	0.402334	0.327985	0.227524	0.0507741	0.012808	0.377189	0.764008	0.662521	0.779736	0.411427	0.209981	0.0630492	0.0144796	0.398715	0.0499894	0.579854	0.197625	0.269639	0.955929	0.757795	0.517165	0.59273	0.0494827	0.432091	0.274818
400	0.395272	0.233105	0.006793	0.511908	0.35893	0.829131	0.783487	0.563666	0.439965	0.193216	0.00726917	0.41967	0.335157	0.107379	0.00954255	0.0216697	0.379097	0.905388	0.720928	0.818198	0.395444	0.093694	0.0110477	0.0222673	0.350327	0.00518315	0.541937	0.159095	0.257503	1.26803	0.667451	0.533154	0.536562	0.00393171	0.432005	0.215772
401	0.400536	0.151168	0.0463664	0.469242	0.355753	0.733032	0.756382	0.702515	0.44987	0.148458	0.0494946	0.35935	0.196147	0.253573	0.00734004	0.0243836	0.371998	0.541429	0.659313	0.707353	0.311331	0.295924	0.0100751	0.0307246	0.405494	0.00367779	0.629233	0.159573	0.259903	1.08112	0.706236	0.652419	0.608743	0.00338804	0.470916	0.196346
402	0.291306	0.22758	0.110511	0.824299	0.385336	0.617009	0.718582	0.577451	0.377767	0.242346	0.119655	0.550916	0.346308	0.0454293	0.0131359	0.142354	0.347005	0.842554	0.728681	0.582159	0.449201	0.047047	0.0160301	0.177467	0.305798	0.0124395	0.689821	0.130939	0.267983	1.11387	0.677129	0.599171	0.532623	0.0110409	0.504511	0.179254
403	0.298382	0.220305	0.104995	0.62682	0.419663	0.682955	0.648206	0.483038	0.346075	0.210335	0.117007	0.499856	0.283256	0.190584	0.0804949	0.148608	0.361935	0.590356	0.689332	0.648128	0.392302	0.222182	0.0950723	0.170114	0.302232	0.0428965	0.631276	0.183135	0.262639	1.06307	0.701703	0.572257	0.534767	0.038776	0.473478	0.242342
404	0.367123	0.322942	0.101539	0.707041	0.368198	0.554114	0.816693	0.716325	0.424945	0.321123	0.0969958	0.455575	0.345806	0.0282061	0.18317	0.0461312	0.300818	0.851833	0.48285	0.726444	0.436128	0.0274829	0.225496	0.0502052	0.269829	0.143428	0.674726	0.198171	0.279105	0.934665	0.819647	0.66997	0.481676	0.131664	0.448136	0.225349
405	0.400781	0.233159	0.150911	0.457979	0.386971	0.670294	0.731647	0.60726	0.455606	0.234245	0.154865	0.395781	0.37705	0.026903	0.230877	0.276925	0.370533	0.8511	0.43067	0.548345	0.44377	0.02745	0.302346	0.298623	0.373403	0.120712	0.45503	0.0953319	0.241601	1.0061	0.674425	0.535268	0.567858	0.103228	0.388246	0.141618
406	0.297958	0.388255	0.0704871	0.69132	0.373066	0.431894	0.806916	0.616731	0.398822	0.433214	0.0739266	0.499465	0.375918	0.00876196	0.201831	0.105523	0.339675	0.965142	0.664086	0.584606	0.483381	0.00845753	0.217489	0.140282	0.304717	0.134742	0.453733	0.120004	0.240925	1.217	0.706347	0.600123	0.523012	0.0970259	0.37904	0.158504
407	0.421189	0.41241	0.201296	0.415098	0.340629	0.652948	0.621689	0.676286	0.452108	0.333894	0.20276	0.329135	0.441643	0.101114	0.181599	0.0586343	0.290992	0.978822	0.598988	0.635907	0.491996	0.0812189	0.192045	0.0682141	0.431892	0.130543	0.274812	0.237607	0.218592	0.691909	0.816497	0.584322	0.651399	0.156341	0.248958	0.284741
408	0.385566	0.410081	0.109745	0.588024	0.396568	0.500752	0.808593	0.543146	0.417527	0.389755	0.103567	0.462106	0.397828	0.00656427	0.256314	0.140085	0.332912	0.921806	0.528905	0.663034	0.406799	0.00558387	0.248264	0.133373	0.402209	0.131007	0.338045	0.120982	0.2155	1.10033	0.793375	0.614581	0.616639	0.10349	0.289926	0.157096
409	0.323504	0.153425	0.194697	0.552766	0.386708	0.7317	0.65438	0.657877	0.414202	0.160496	0.211652	0.431357	0.421077	0.0248908	0.170605	0.105572	0.330419	0.79346	0.531592	0.661346	0.473425	0.0260287	0.20307	0.116673	0.36557	0.148415	0.531786	0.146407	0.209115	0.783976	0.664223	0.60595	0.62981	0.1582	0.442503	0.19312
410	0.41726	0.245327	0.053584	0.396104	0.378107	0.643819	0.799271	0.705097	0.472988	0.25137	0.0570244	0.333417	0.263734	0.0551213	0.207313	0.337894	0.377237	0.820389	0.556498	0.571042	0.309044	0.0506664	0.212362	0.301328	0.444069	0.220193	0.5837	0.225949	0.235707	1.14785	0.8362	0.488637	0.64218	0.159587	0.407718	0.311091
411	0.290616	0.341807	0.145308	0.592699	0.364683	0.570599	0.650852	0.655924	0.411233	0.354645	0.171444	0.455916	0.332536	0.0802536	0.162054	0.147389	0.367065	0.706973	0.469632	0.647333	0.369809	0.0813241	0.194941	0.148229	0.493889	0.46106	0.757199	0.150483	0.204787	0.959205	0.722434	0.586277	0.701367	0.323376	0.509851	0.202735
412	0.397415	0.311808	0.0176664	0.482216	0.36558	0.571741	0.879871	0.528483	0.423687	0.294562	0.0164717	0.406694	0.317467	0.0331974	0.210451	0.301195	0.403934	0.897037	0.533374	0.524558	0.358843	0.030358	0.231999	0.30453	0.491634	0.082312	0.480992	0.182403	0.194232	1.00101	0.880485	0.544884	0.706364	0.0752766	0.350675	0.247351
413	0.368339	0.571183	0.00308755	0.693515	0.365678	0.475358	0.722612	0.510422	0.332635	0.402281	0.00280937	0.439697	0.389144	0.0175323	0.201111	0.284484	0.395295	0.801021	0.669264	0.615869	0.379693	0.0165555	0.181047	0.249372	0.417808	0.477683	0.626649	0.208941	0.267223	0.876489	0.855414	0.582273	0.599205	0.349589	0.419358	0.260054
414	0.295841	0.466996	0.00659875	0.852959	0.401579	0.501891	0.693651	0.647869	0.389114	0.45262	0.00864702	0.545474	0.314389	0.0545292	0.0804628	0.0715616	0.331334	0.959946	0.494922	0.660265	0.431347	0.0496801	0.122188	0.0878102	0.422281	0.0490717	0.488488	0.221708	0.219445	0.947704	0.846187	0.424027	0.64654	0.0486731	0.362894	0.337378
415	0.334081	0.490176	0.00221257	0.6521	0.394679	0.59129	0.700308	0.577851	0.355269	0.379081	0.00242044	0.45236	0.432857	0.140796	0.132529	0.0498526	0.385176	0.567414	0.761962	0.719503	0.484291	0.179592	0.136592	0.0589889	0.46517	0.107245	0.506665	0.428501	0.235204	1.00041	0.890583	0.532455	0.66035	0.096469	0.361567	0.444037
416	0.407782	0.26975	0.00429512	0.878954	0.374462	0.498551	0.775935	0.557205	0.4834	0.325146	0.00510378	0.586953	0.299926	0.104578	0.0852557	0.110431	0.308114	0.755245	0.531248	0.690931	0.432198	0.110579	0.121375	0.12446	0.410529	0.321474	0.512913	0.128863	0.235202	0.799925	0.776503	0.552847	0.626902	0.284359	0.394993	0.186533
417	0.243327	0.299425	0.00637759	0.676933	0.431989	0.585357	0.822625	0.545789	0.305856	0.297927	0.00671858	0.504058	0.324055	0.076434	0.0598979	0.168538	0.331042	0.660285	0.630539	0.589947	0.417964	0.0891941	0.0738881	0.191802	0.365234	0.171032	0.581719	0.197218	0.281731	1.03747	0.973703	0.550378	0.55934	0.140823	0.372555	0.2617
418	0.351593	0.214682	0.0301099	0.601833	0.335861	0.674824	0.740649	0.641829	0.421989	0.207375	0.0328536	0.433164	0.379342	0.0118327	0.0754464	0.248724	0.493918	0.953873	0.706931	0.734732	0.385683	0.0109968	0.0845171	0.227404	0.365154	0.127306	0.585585	0.144834	0.212471	0.866146	0.602224	0.553133	0.628353	0.127695	0.491546	0.206472
419	0.255141	0.188152	0.0476689	0.504176	0.368833	0.603559	0.769551	0.553329	0.341004	0.205419	0.0506334	0.42664	0.255856	0.0260066	0.13127	0.0348989	0.334209	0.77574	0.516239	0.712217	0.367368	0.0286373	0.174121	0.0408888	0.373751	0.203521	0.599628	0.130937	0.245302	0.949207	0.649761	0.70492	0.591599	0.17463	0.475103	0.154303
420	0.258627	0.284389	0.102881	0.428941	0.383848	0.574542	0.77562	0.798192	0.372804	0.31245	0.110653	0.335532	0.285599	0.0697191	0.0608425	0.0273763	0.310732	0.736819	0.504267	0.707582	0.405433	0.0762261	0.090377	0.0324727	0.345765	0.206993	0.668254	0.157259	0.281196	0.953303	0.659778	0.479082	0.546961	0.177601	0.501231	0.245129
421	0.322744	0.431919	0.157227	0.412278	0.45597	0.558446	0.570095	0.59755	0.381122	0.408058	0.197662	0.382469	0.336013	0.190435	0.181785	0.0503885	0.302659	0.760879	0.604604	0.627391	0.439431	0.176771	0.199244	0.0626909	0.376081	0.078843	0.546157	0.170705	0.253504	0.845685	0.677959	0.652677	0.593587	0.0849128	0.444715	0.206322
422	0.321756	0.363257	0.0802838	0.511592	0.434915	0.432993	0.727755	0.703577	0.376008	0.40574	0.0885077	0.389276	0.285747	0.0760372	0.160036	0.0287032	0.29399	0.786292	0.470804	0.842985	0.43083	0.0803912	0.22403	0.0300495	0.378321	0.343626	0.691343	0.111667	0.266564	0.870422	0.689193	0.572997	0.57845	0.280926	0.497485	0.160949
423	0.334284	0.338993	0.0979969	0.575402	0.36136	0.628736	0.693913	0.609348	0.433675	0.325048	0.113019	0.456696	0.36596	0.0449974	0.291067	0.366598	0.358891	0.800929	0.511298	0.402589	0.400116	0.0434459	0.293371	0.382283	0.313802	0.449403	0.623534	0.177214	0.26162	0.867897	0.630581	0.530427	0.527775	0.336265	0.489711	0.243829
424	0.345823	0.396049	0.164268	0.40026	0.346588	0.555102	0.668051	0.720388	0.458647	0.391064	0.183762	0.33856	0.305863	0.000215217	0.132148	0.188696	0.35613	0.893418	0.527127	0.676232	0.308723	0.000176065	0.133751	0.15808	0.377679	0.363936	0.604308	0.164835	0.261981	0.826765	0.730153	0.614856	0.557356	0.296204	0.440321	0.201594
425	0.291698	0.370781	0.200649	0.325657	0.371776	0.385878	0.615017	0.785303	0.374055	0.424715	0.215284	0.265342	0.245856	0.118555	0.113961	0.113096	0.412602	0.798696	0.596389	0.661099	0.328188	0.117623	0.142269	0.130767	0.350493	0.165439	0.453179	0.21049	0.207409	1.13379	0.760716	0.492475	0.598885	0.124712	0.365103	0.288222
426	0.292509	0.670168	0.201517	0.479187	0.314238	0.485876	0.522965	0.608231	0.43079	0.545605	0.252926	0.413207	0.284835	0.000160179	0.122308	0.0831192	0.35155	0.85789	0.519846	0.702299	0.35395	0.000156059	0.150904	0.0871484	0.419969	0.124564	0.588437	0.0232789	0.299081	0.785498	0.783971	0.766888	0.532993	0.127241	0.408267	0.027098
427	0.399648	0.645076	0.221655	0.621869	0.375064	0.457526	0.736071	0.648759	0.457592	0.536999	0.209824	0.454156	0.218137	0.0189155	0.222672	0.119087	0.419532	0.870492	0.511978	0.660254	0.295197	0.0190932	0.266375	0.13523	0.392117	0.338593	0.649359	0.0271438	0.296089	0.780352	0.762301	0.797796	0.520143	0.285829	0.439553	0.0304782
428	0.398071	0.460547	0.177952	0.469514	0.403806	0.511698	0.620637	0.59159	0.43814	0.426862	0.196576	0.402059	0.246333	0.0161053	0.111256	0.212228	0.418993	0.842431	0.55018	0.478792	0.327436	0.0170333	0.148655	0.272786	0.308916	0.0203181	0.544372	0.0329268	0.274692	1.113	0.680899	0.660356	0.502236	0.0174436	0.433161	0.0454315
429	0.34574	0.300262	0.169001	0.66364	0.396865	0.506887	0.694774	0.528387	0.432421	0.34749	0.183554	0.531351	0.256167	0.0111475	0.190589	0.307914	0.37546	0.773907	0.552499	0.543894	0.359912	0.0128846	0.23152	0.330406	0.351952	0.0652625	0.709862	0.00959279	0.240088	0.83743	0.741842	0.778276	0.569641	0.070288	0.480444	0.0117894
430	0.41227	0.324101	0.118978	0.527431	0.337745	0.609246	0.675461	0.511279	0.511958	0.327834	0.140022	0.482123	0.354695	0.0780668	0.199628	0.280977	0.338796	0.859017	0.545107	0.712044	0.435452	0.0737775	0.230574	0.252206	0.30817	0.0892464	0.455044	0.0189696	0.247266	0.950882	0.777125	0.78134	0.537024	0.0843108	0.363866	0.0231697
431	0.404582	0.640917	0.207439	0.686188	0.38664	0.552411	0.62526	0.615639	0.473523	0.510076	0.231546	0.502697	0.27199	0.000753804	0.156365	0.251571	0.326124	0.985048	0.566164	0.599172	0.377526	0.000680241	0.185076	0.25853	0.331385	0.0349403	0.363233	0.0391558	0.212938	0.982608	0.743415	0.759692	0.588734	0.0337228	0.322816	0.0479028
432	0.296797	0.23888	0.123068	0.550122	0.381777	0.636654	0.669142	0.676191	0.403712	0.256273	0.14499	0.428808	0.35065	0.00971077	0.204892	0.100708	0.326769	0.986555	0.60639	0.554805	0.400073	0.00812405	0.202797	0.117848	0.30172	0.0473759	0.640211	0.0406183	0.226506	0.964609	0.748415	0.717186	0.556829	0.0461928	0.456558	0.052653
433	0.354269	0.202054	0.171741	0.578346	0.366611	0.718866	0.703533	0.726385	0.468585	0.211335	0.188636	0.431636	0.418223	0.0532037	0.159861	0.144695	0.343978	0.934003	0.521055	0.611071	0.454115	0.0464268	0.190384	0.158218	0.353601	0.00154812	0.547176	0.0665022	0.231025	1.11716	0.77735	0.614501	0.592479	0.00136894	0.409344	0.095936
434	0.234869	0.174733	0.224617	0.720136	0.312707	0.765463	0.670581	0.690463	0.396275	0.177338	0.238875	0.494696	0.331615	0.0119067	0.204072	0.114682	0.331208	0.739069	0.53934	0.676597	0.32536	0.0107522	0.185551	0.0999251	0.444747	0.0472323	0.530788	0.165886	0.209321	1.38489	0.819573	0.648217	0.66696	0.0326893	0.389392	0.200621
435	0.381235	0.305122	0.222779	0.472675	0.469108	0.524267	0.576383	0.657501	0.431074	0.353384	0.267377	0.406003	0.339147	0.0560143	0.179522	0.126662	0.312774	0.880414	0.578506	0.456244	0.342623	0.0439547	0.163803	0.137551	0.402678	0.0118189	0.655207	0.100981	0.228603	1.5017	0.877627	0.653844	0.62469	0.00774074	0.423765	0.13146
436	0.201713	0.264086	0.204231	0.709406	0.415783	0.678845	0.643753	0.64153	0.298838	0.263974	0.225551	0.503686	0.542338	0.213971	0.219334	0.00930405	0.329974	0.803076	0.577369	0.571329	0.570508	0.195344	0.250664	0.0141197	0.358107	0.00303633	0.390871	0.0578411	0.245099	0.99814	0.714242	0.672545	0.590908	0.00302423	0.352792	0.0788876
437	0.340647	0.301159	0.306619	0.690203	0.448486	0.573104	0.549462	0.510771	0.363204	0.294382	0.305142	0.511363	0.36271	0.00256461	0.316308	0.268033	0.349406	0.83631	0.570993	0.778188	0.416137	0.0025688	0.302168	0.222302	0.271757	0.00670373	0.502499	0.0397483	0.270445	1.00211	0.746711	0.70425	0.492914	0.00658556	0.399336	0.0527778
438	0.268036	0.253457	0.147364	0.615712	0.395245	0.581038	0.740707	0.541074	0.33119	0.258492	0.142505	0.472601	0.442492	0.00798252	0.200022	0.0684044	0.358818	0.786834	0.498541	0.583992	0.505623	0.00918959	0.258964	0.0941913	0.338492	0.0882489	0.664349	0.184462	0.33507	1.12597	0.654307	0.582097	0.476622	0.0705514	0.490192	0.229663
439	0.284374	0.25935	0.238081	0.550197	0.382795	0.677305	0.614992	0.65866	0.389168	0.259296	0.259736	0.432405	0.375955	0.0100533	0.158112	0.189104	0.300973	0.959904	0.547258	0.808538	0.463072	0.00909886	0.188158	0.166967	0.28217	0.00420945	0.763734	0.117742	0.297993	0.93014	0.656029	0.513218	0.475937	0.00444476	0.533158	0.182923
440	0.425882	0.319305	0.0722249	0.433435	0.378891	0.7229	0.651616	0.70571	0.479844	0.283833	0.0895412	0.354718	0.406038	0.0352555	0.177298	0.0761034	0.296928	0.780848	0.534168	0.664649	0.485047	0.0371013	0.209669	0.0869856	0.243146	0.0316168	0.594053	0.0809949	0.307035	0.803478	0.67983	0.727759	0.42397	0.0368317	0.45795	0.0973413
441	0.311532	0.247041	0.164683	0.526252	0.377341	0.463788	0.709499	0.640356	0.422295	0.325196	0.178418	0.43297	0.35609	0.036851	0.203878	0.0738303	0.321521	0.765066	0.493902	0.663691	0.454707	0.0406105	0.253804	0.0875773	0.387744	0.00766371	0.579082	0.120855	0.27671	1.31002	0.760818	0.499331	0.556987	0.00567945	0.422197	0.185396
442	0.401628	0.410102	0.143977	0.471866	0.337155	0.509594	0.776234	0.570262	0.478472	0.401938	0.141039	0.412924	0.393843	0.0273048	0.24889	0.164124	0.30609	0.839841	0.598673	0.70779	0.505418	0.0288495	0.268527	0.17254	0.38172	0.014287	0.514995	0.125773	0.279997	1.31048	0.79402	0.550019	0.548085	0.0105089	0.38325	0.177012
443	0.37816	0.554668	0.0934269	0.437709	0.359773	0.457513	0.868726	0.755634	0.484251	0.525669	0.0929494	0.35404	0.380013	0.255017	0.098317	0.0978937	0.329976	0.649753	0.597613	0.674326	0.436432	0.239339	0.114767	0.104928	0.344378	0.0868391	0.565206	0.0890669	0.26466	0.875699	0.645812	0.679555	0.557163	0.0893781	0.463256	0.11453
444	0.46504	0.541488	0.0655355	0.519118	0.417811	0.580081	0.744886	0.565838	0.459386	0.432835	0.0697276	0.427464	0.450632	0.243347	0.192606	0.141606	0.305075	0.720018	0.442845	0.543205	0.560829	0.240659	0.281895	0.193289	0.381662	0.0129466	0.584146	0.0639612	0.324951	1.3129	0.925438	0.689692	0.531671	0.00968274	0.384098	0.083621
445	0.368295	0.280759	0.213502	0.615923	0.316654	0.594146	0.663978	0.623766	0.506817	0.306292	0.232266	0.480656	0.299113	0.145929	0.141101	0.261092	0.311595	0.912807	0.567276	0.560387	0.426837	0.127028	0.176722	0.286431	0.31237	0.044975	0.425843	0.0462932	0.242008	0.890652	0.664696	0.631041	0.548132	0.0472859	0.385015	0.0668169
446	0.463222	0.30802	0.146808	0.578868	0.400827	0.647436	0.61894	0.57801	0.476917	0.289849	0.168168	0.457924	0.434656	0.121311	0.246142	0.141197	0.257585	0.507356	0.494801	0.770935	0.556394	0.169044	0.29659	0.141043	0.395371	0.0867481	0.660483	0.15095	0.288437	1.01444	0.788679	0.706487	0.564608	0.0776172	0.450654	0.172734
447	0.367781	0.373673	0.137438	0.642473	0.322147	0.459773	0.611415	0.585945	0.489951	0.417901	0.169766	0.498374	0.340067	0.028272	0.220417	0.0590852	0.295496	0.773296	0.565004	0.705014	0.458259	0.0311334	0.24712	0.0678655	0.327169	0.15444	0.587431	0.111226	0.257068	1.18469	0.950886	0.587246	0.52215	0.111794	0.371637	0.15014
448	0.390803	0.324038	0.089844	0.494092	0.429013	0.560871	0.746173	0.599776	0.358827	0.280745	0.0812836	0.362459	0.364451	0.0127523	0.109631	0.046856	0.326261	0.930253	0.531684	0.721336	0.458749	0.0121829	0.147145	0.0537385	0.309763	0.338145	0.493886	0.245713	0.280034	0.948954	0.619929	0.592127	0.51558	0.260491	0.439079	0.289466
449	0.297482	0.288254	0.13582	0.670246	0.407988	0.432686	0.606197	0.499178	0.392394	0.372619	0.170915	0.54845	0.398107	0.111907	0.154975	0.160702	0.336978	0.73613	0.515254	0.629963	0.500817	0.123263	0.212277	0.188951	0.329055	0.130871	0.556371	0.1386	0.223133	0.919711	0.887102	0.535521	0.57185	0.121874	0.379333	0.198751
450	0.361295	0.321138	0.172487	0.520125	0.320491	0.769513	0.720375	0.799917	0.498607	0.283322	0.184343	0.381641	0.344266	0.0853414	0.133575	0.164861	0.308193	0.734483	0.64258	0.677225	0.480443	0.0965482	0.15897	0.181928	0.349201	0.184542	0.544054	0.154529	0.256473	0.822718	0.694619	0.425165	0.562819	0.180563	0.434045	0.259944
451	0.408294	0.266409	0.123266	0.675942	0.356801	0.767525	0.702166	0.631713	0.453183	0.227742	0.128231	0.468264	0.456327	0.00102579	0.143246	0.136535	0.319753	0.891444	0.551257	0.707072	0.565725	0.00111135	0.197568	0.156192	0.410917	0.212225	0.340989	0.212743	0.216369	0.936847	0.712905	0.608944	0.645619	0.183228	0.320757	0.256048
452	0.440863	0.200948	0.176233	0.509293	0.37123	0.494546	0.776939	0.56159	0.501027	0.263255	0.172609	0.447255	0.419182	0.0283768	0.0900558	0.100386	0.281067	0.910908	0.691394	0.595806	0.53392	0.0277079	0.103954	0.128527	0.398202	0.0940818	0.409669	0.215849	0.223012	0.772314	0.901433	0.469452	0.626425	0.106807	0.309053	0.308461
453	0.371355	0.234449	0.0899313	0.532086	0.373904	0.513975	0.656898	0.619108	0.43515	0.273709	0.105187	0.422515	0.372562	0.0139439	0.128279	0.008094	0.365962	0.776687	0.588711	0.692653	0.471399	0.0165518	0.166856	0.0107554	0.422723	0.190796	0.360638	0.196361	0.26258	0.836657	0.824216	0.488919	0.590847	0.180404	0.296821	0.274465
454	0.349286	0.247289	0.00497132	0.555525	0.279	0.618255	0.717896	0.660025	0.501141	0.264696	0.00628039	0.432569	0.366598	0.0347137	0.074602	0.0110645	0.355411	0.858357	0.665323	0.832157	0.383332	0.0307907	0.0765728	0.0102681	0.380403	0.0946682	0.323476	0.242617	0.245609	0.947511	0.832984	0.532273	0.588403	0.0890853	0.274843	0.305033
455	0.30563	0.228621	0.106188	0.367946	0.344095	0.593816	0.664406	0.615648	0.363009	0.225321	0.110291	0.312931	0.434375	0.0113134	0.0534262	0.115207	0.330705	0.844858	0.632858	0.685185	0.473392	0.0112161	0.0636948	0.120903	0.348628	0.113014	0.378633	0.32652	0.227095	0.616952	0.962917	0.439516	0.589196	0.151504	0.278914	0.417537
456	0.453778	0.388268	0.0726401	0.620745	0.368321	0.592395	0.702705	0.648221	0.526921	0.380748	0.0891909	0.474556	0.401135	0.0351428	0.083919	0.158358	0.27636	0.801827	0.601574	0.511617	0.441528	0.0329056	0.0915634	0.175759	0.357818	0.237464	0.463603	0.32829	0.235961	0.629351	0.962592	0.491738	0.593415	0.271073	0.322979	0.395897
457	0.417653	0.384107	0.119222	0.617566	0.34356	0.503488	0.671694	0.558185	0.447508	0.362479	0.123804	0.458196	0.368102	0.0842356	0.135279	0.143636	0.339983	0.916815	0.621119	0.670608	0.413257	0.071163	0.144059	0.144084	0.425678	0.152617	0.585194	0.179809	0.250071	1.27667	0.621924	0.483794	0.598721	0.10421	0.471039	0.257299
458	0.299165	0.27264	0.0314549	0.577006	0.361729	0.607079	0.802625	0.629097	0.382751	0.272519	0.0329439	0.434877	0.32165	0.0433512	0.0660259	0.289064	0.372814	0.739801	0.612264	0.50337	0.393375	0.0478303	0.0823787	0.315697	0.40897	0.11121	0.536639	0.361669	0.252038	0.805865	0.763499	0.374869	0.553385	0.111757	0.389387	0.444004
459	0.335713	0.314221	0.0981329	0.592739	0.41577	0.502192	0.796378	0.626683	0.405361	0.351826	0.101042	0.457317	0.297827	0.17031	0.0358472	0.0251661	0.365106	0.646643	0.664346	0.72349	0.423541	0.198681	0.0484131	0.0318999	0.386849	0.00899431	0.525793	0.236144	0.231937	1.43902	0.625141	0.509863	0.613519	0.00616146	0.452221	0.311634
460	0.358087	0.54491	0.0768648	0.480086	0.412545	0.500677	0.703631	0.648521	0.417546	0.481133	0.0886087	0.394946	0.257879	0.161608	0.11271	0.0394479	0.372579	0.861933	0.696545	0.696435	0.366374	0.147325	0.127693	0.0487437	0.360275	0.00258648	0.775987	0.195879	0.243788	0.947484	0.797097	0.571105	0.572894	0.00265314	0.485633	0.247388
461	0.424115	0.490553	0.176699	0.583853	0.379304	0.528269	0.656223	0.624408	0.460985	0.432045	0.186093	0.44069	0.261144	0.0144067	0.109114	0.120621	0.407726	0.807146	0.574105	0.591594	0.319955	0.0148695	0.131377	0.140332	0.400517	0.00467278	0.508377	0.165538	0.260977	0.982028	0.655301	0.594979	0.591959	0.00466437	0.431274	0.213427
462	0.361675	0.542604	0.0314609	0.42981	0.333377	0.460251	0.750299	0.687037	0.450445	0.488511	0.0353638	0.350945	0.239199	0.0153169	0.211125	0.0679504	0.370949	0.854578	0.562288	0.91795	0.359097	0.0165435	0.254558	0.06522	0.432012	0.000146403	0.736783	0.167659	0.304762	1.08721	0.603862	0.604632	0.557456	0.000130072	0.534349	0.206862
463	0.543291	0.13063	0.0812163	0.579402	0.355471	0.835449	0.752826	0.646806	0.580524	0.130216	0.0932295	0.458638	0.360215	0.0436951	0.143434	0.0956892	0.347839	0.888151	0.603417	0.73042	0.436121	0.0416245	0.165868	0.101365	0.444035	0.00115423	0.642438	0.17014	0.280368	1.24702	0.669981	0.580855	0.591388	0.000905558	0.479842	0.21885
464	0.305853	0.199188	0.157108	0.510759	0.357664	0.756763	0.635772	0.595401	0.422913	0.196121	0.184276	0.4381	0.27204	4.79e-05	0.155237	0.289569	0.420216	0.849794	0.57138	0.480044	0.352907	5.16e-05	0.192789	0.341388	0.397872	0.0291107	0.551294	0.166086	0.264872	1.05929	0.769099	0.535091	0.559002	0.0255939	0.40258	0.221392
465	0.538768	0.210138	0.0725284	0.603503	0.334271	0.537104	0.648648	0.580673	0.511252	0.226436	0.0804121	0.44214	0.344795	0.0357719	0.173772	0.311919	0.31172	0.819354	0.508916	0.520873	0.47257	0.0385379	0.229921	0.344322	0.414607	0.00737254	0.523031	0.150779	0.208271	1.18818	0.714655	0.602386	0.655313	0.00611644	0.419265	0.197621
466	0.387604	0.310269	0.104995	0.745897	0.36548	0.626581	0.618394	0.543035	0.462608	0.303699	0.129917	0.542978	0.393908	0.0131098	0.174069	0.232877	0.322105	0.991953	0.559671	0.524577	0.43067	0.0108913	0.186696	0.243574	0.361533	0.0922594	0.733852	0.156647	0.229714	0.980553	0.843455	0.641239	0.587297	0.0840899	0.458186	0.190515
467	0.379048	0.27033	0.154314	0.627531	0.384302	0.46727	0.690391	0.571663	0.451412	0.332124	0.167541	0.491973	0.286388	0.135743	0.213921	0.180458	0.338442	0.620122	0.482748	0.714243	0.293717	0.122724	0.20434	0.144955	0.391886	0.00254362	0.59067	0.0546054	0.249241	1.25264	0.75786	0.629251	0.604585	0.00201515	0.435728	0.0790329
468	0.354251	0.172535	0.20821	0.736004	0.363704	0.629863	0.607216	0.626306	0.434622	0.191808	0.228163	0.504308	0.259852	0.167797	0.279716	0.124133	0.333407	0.688902	0.57189	0.665969	0.272712	0.137958	0.230943	0.107971	0.317409	0.123141	0.552712	0.077152	0.2338	0.901502	0.824691	0.68239	0.555742	0.117886	0.395546	0.0989792
469	0.438399	0.322789	0.207188	0.520641	0.332775	0.740179	0.653146	0.624179	0.485965	0.270362	0.209011	0.408101	0.441941	0.157572	0.317613	0.217842	0.322202	0.873949	0.572952	0.627914	0.411972	0.11758	0.264861	0.188713	0.349878	0.0053637	0.529516	0.0842303	0.206632	1.18748	0.67091	0.699531	0.606426	0.00442079	0.433722	0.104738
470	0.364781	0.163452	0.173352	0.552767	0.35741	0.598683	0.569943	0.504648	0.454968	0.194188	0.210665	0.486164	0.32843	0.0109264	0.285213	0.155506	0.286981	0.783116	0.486369	0.597257	0.476365	0.0125868	0.337282	0.188081	0.34649	0.0257318	0.523218	0.166188	0.270686	0.86644	0.885859	0.605173	0.532302	0.0277904	0.362634	0.206417
471	0.333412	0.261646	0.25686	0.546144	0.289912	0.678949	0.596479	0.555578	0.437438	0.242385	0.258878	0.440229	0.37164	0.00405312	0.278779	0.100328	0.365548	0.716125	0.554443	0.6221	0.464458	0.00517542	0.311071	0.127742	0.449099	0.111174	0.37998	0.261393	0.230426	1.41357	0.820707	0.411963	0.631736	0.0714433	0.308411	0.370913
472	0.402793	0.115853	0.14644	0.402161	0.390944	0.765439	0.559013	0.630988	0.438639	0.115181	0.176435	0.347382	0.437636	0.0299671	0.15445	0.171704	0.374146	0.800017	0.519625	0.710188	0.497219	0.0333572	0.208025	0.180688	0.397333	0.00839182	0.734347	0.219955	0.222266	0.860484	0.686285	0.679196	0.629472	0.00953081	0.512723	0.241505
473	0.424094	0.167818	0.098782	0.58053	0.35053	0.739967	0.758752	0.668704	0.494029	0.16924	0.104937	0.43549	0.395834	0.0240928	0.249681	0.0767788	0.323715	0.834725	0.532789	0.682668	0.454045	0.0238292	0.26712	0.0842157	0.376277	0.00758702	0.346341	0.10342	0.216719	1.05873	0.828001	0.489387	0.615401	0.00699423	0.290365	0.169195
474	0.413478	0.16531	0.0925618	0.531191	0.358172	0.698509	0.69239	0.629291	0.472902	0.171038	0.104278	0.420521	0.27693	0.0255802	0.274714	0.130362	0.369965	0.870899	0.455222	0.558368	0.386007	0.026453	0.343194	0.171697	0.376024	0.0467419	0.382836	0.130397	0.239103	0.903816	0.744342	0.538694	0.570894	0.0470198	0.327012	0.182982
475	0.369102	0.222208	0.171434	0.59595	0.362436	0.538182	0.617122	0.735928	0.461309	0.268052	0.200008	0.425539	0.36155	0.0191007	0.217341	0.234284	0.356875	0.830317	0.594234	0.567496	0.468081	0.021143	0.251099	0.273771	0.365609	0.078137	0.916661	0.152394	0.222604	1.29334	0.574376	0.649571	0.596866	0.0559795	0.604909	0.18443
476	0.376599	0.253557	0.153477	0.51596	0.396845	0.521006	0.756875	0.568513	0.4217	0.283567	0.149013	0.428511	0.382037	0.0282156	0.18349	0.228451	0.290744	1.02848	0.500283	0.485019	0.517731	0.0251516	0.245013	0.293414	0.378988	0.0073528	0.766305	0.129091	0.211153	1.03117	0.744328	0.502685	0.588769	0.00673284	0.489906	0.188364
477	0.332833	0.195651	0.236422	0.341181	0.370886	0.668697	0.756942	0.801134	0.392474	0.19397	0.20781	0.265173	0.356798	0.00204145	0.202041	0.166309	0.372846	0.715408	0.580131	0.683808	0.450607	0.00261851	0.239287	0.182298	0.493235	0.000166892	0.658903	0.196562	0.286251	1.12952	0.61051	0.717897	0.622449	0.000146062	0.51383	0.211953
478	0.333958	0.310515	0.128364	0.445848	0.363765	0.602758	0.643041	0.776561	0.370277	0.277875	0.131575	0.312525	0.36214	0.171207	0.197056	0.236036	0.329736	0.554993	0.439689	0.648741	0.479557	0.216861	0.281499	0.248969	0.483318	0.000221124	0.584275	0.134291	0.233149	0.953858	0.619912	0.532008	0.665474	0.000229408	0.481282	0.198623
479	0.332623	0.439343	0.113647	0.335916	0.342566	0.660346	0.748855	0.739523	0.429034	0.366185	0.118063	0.285756	0.285779	0.210637	0.22101	0.229619	0.432871	0.709912	0.469253	0.58927	0.360377	0.211716	0.289048	0.257063	0.4686	0.000434813	0.618695	0.133254	0.230899	1.00498	0.59955	0.537639	0.659675	0.000427855	0.503375	0.19546
480	0.362361	0.336903	0.0572668	0.369756	0.451732	0.506214	0.787016	0.749468	0.39362	0.35478	0.0602316	0.301665	0.335863	0.232951	0.178397	0.173988	0.302486	0.672241	0.587144	0.578639	0.471022	0.237731	0.212316	0.2103	0.36664	0.000151433	0.36104	0.117653	0.250731	1.15357	0.875558	0.622516	0.579567	0.000129545	0.288408	0.155748
481	0.348521	0.438674	0.198605	0.239185	0.347453	0.456482	0.796181	0.841445	0.45937	0.457965	0.187805	0.209196	0.3603	0.0741338	0.177071	0.216716	0.372973	0.76255	0.603761	0.632067	0.474115	0.0858674	0.219283	0.247547	0.392385	0.000693053	0.629095	0.0926822	0.208355	1.0212	0.698303	0.658219	0.627388	0.000662206	0.465278	0.119499
482	0.244562	0.240028	0.179512	0.412622	0.41696	0.727068	0.595838	0.96944	0.318145	0.22343	0.203404	0.277066	0.308623	0.125519	0.254183	0.288425	0.346933	0.827442	0.498808	0.554866	0.385329	0.114281	0.282939	0.291731	0.439202	5.15e-05	0.718659	0.104488	0.205104	1.02102	0.692285	0.609211	0.665498	4.96e-05	0.503757	0.143261
483	0.302357	0.306648	0.145494	0.475068	0.416785	0.69806	0.614743	0.661537	0.359097	0.271958	0.164756	0.377201	0.396837	0.0615283	0.274491	0.186247	0.314201	0.647243	0.442083	0.640906	0.524979	0.0816411	0.360487	0.21358	0.351421	0.0166882	0.558712	0.220564	0.242661	1.16613	0.691364	0.602253	0.584849	0.0140283	0.444526	0.265864
484	0.339245	0.261671	0.102149	0.571008	0.443339	0.614866	0.819289	0.693274	0.402312	0.279208	0.104011	0.43097	0.37816	0.0565416	0.345474	0.346975	0.315385	0.722754	0.487641	0.559431	0.493108	0.0663134	0.381124	0.354146	0.410041	0.0829289	0.691241	0.292077	0.230996	0.895132	0.770462	0.522089	0.622866	0.0833174	0.467377	0.35129
485	0.270985	0.252248	0.0642473	0.283537	0.408466	0.637154	0.701829	0.769665	0.333741	0.246839	0.0714981	0.239128	0.394138	0.0196213	0.258041	0.231975	0.301643	0.891031	0.460445	0.482553	0.519708	0.0201605	0.330361	0.298502	0.38261	0.120347	0.496125	0.222724	0.237431	1.02201	0.758	0.520734	0.598586	0.103613	0.389646	0.292056
486	0.411651	0.367821	0.0909547	0.35627	0.36672	0.535574	0.711077	0.93414	0.460425	0.36093	0.0991087	0.253374	0.355871	0.0273735	0.329463	0.297973	0.304965	0.811791	0.454872	0.518465	0.476576	0.0295913	0.378596	0.330228	0.337373	0.0562942	0.442109	0.161029	0.231141	0.909631	0.763299	0.535891	0.578067	0.0573825	0.362231	0.226155
487	0.356439	0.332402	0.10335	0.305129	0.347423	0.529557	0.712962	0.603588	0.426682	0.334586	0.109039	0.293328	0.401777	0.0511832	0.172796	0.248177	0.328994	0.927687	0.539438	0.522997	0.505571	0.0490825	0.222629	0.297181	0.426752	0.00509993	0.452218	0.223574	0.242121	1.42901	0.701037	0.536706	0.625977	0.00352455	0.387798	0.289175
488	0.344058	0.262353	0.124172	0.451637	0.37797	0.57114	0.618873	0.634605	0.359592	0.245588	0.126989	0.341886	0.398997	0.017235	0.158964	0.217553	0.311887	0.747174	0.630281	0.548969	0.538461	0.0216923	0.194011	0.273091	0.357877	0.00118628	0.553703	0.197801	0.252068	0.929423	0.820386	0.589989	0.585857	0.00127348	0.402692	0.250792
489	0.350275	0.256576	0.0848471	0.444554	0.308054	0.647699	0.67959	0.585264	0.462053	0.255547	0.098181	0.39356	0.370401	0.0288158	0.176455	0.163055	0.311614	0.808631	0.536149	0.676366	0.495988	0.0319386	0.226986	0.180331	0.298121	0.000250061	0.618032	0.224143	0.25761	1.21505	0.718108	0.580546	0.536272	0.00020573	0.462487	0.278483
490	0.372755	0.301483	0.152738	0.535119	0.404854	0.566945	0.799822	0.611364	0.434058	0.317489	0.147756	0.435892	0.285729	0.0574373	0.163039	0.110082	0.355623	0.767323	0.54434	0.477497	0.410586	0.0653205	0.21398	0.171431	0.322807	0.000154349	0.596957	0.317924	0.284873	0.927721	0.650415	0.539619	0.531205	0.000166345	0.478568	0.370734
491	0.417437	0.295088	0.0401462	0.45221	0.32726	0.534113	0.839626	0.731194	0.484567	0.311943	0.0402856	0.347808	0.422548	0.122893	0.0644458	0.180591	0.344013	0.622841	0.589901	0.686782	0.522775	0.156064	0.0925857	0.19865	0.324155	0.000232721	0.899223	0.311864	0.272551	1.22819	0.730329	0.487887	0.54323	0.000189444	0.551818	0.389946
492	0.45869	0.261815	0.132889	0.663137	0.364223	0.590692	0.643786	0.484297	0.526867	0.290843	0.161202	0.554871	0.211178	0.0946305	0.107699	0.0274493	0.351148	0.762472	0.695453	0.673832	0.350724	0.105509	0.127764	0.0370399	0.313723	0.0227737	0.676959	0.226832	0.287259	1.08698	0.725559	0.574101	0.519501	0.0204677	0.481674	0.282184
493	0.432762	0.261398	0.228872	0.832315	0.369233	0.564325	0.751051	0.547795	0.50458	0.296573	0.221005	0.579694	0.354128	0.00789422	0.151889	0.0932322	0.345938	0.813792	0.478772	0.696248	0.470286	0.00902583	0.22219	0.110672	0.259609	0.00433449	0.739571	0.236233	0.258456	1.28898	0.679448	0.512699	0.501111	0.00335145	0.521184	0.315425
494	0.455465	0.452141	0.13464	0.574188	0.313774	0.618763	0.65352	0.613939	0.561168	0.406126	0.162108	0.46662	0.211633	0.0286959	0.0952179	0.0582841	0.347484	0.813356	0.568256	0.731821	0.331643	0.031155	0.128241	0.0670608	0.314271	0.248813	0.58979	0.236893	0.29192	0.838386	0.979866	0.489112	0.518224	0.228805	0.375685	0.326185
495	0.414804	0.358061	0.192066	0.438073	0.348429	0.521009	0.690359	0.542354	0.48897	0.371371	0.198515	0.411137	0.260004	0.00772121	0.164301	0.0601529	0.360668	0.800525	0.631801	0.824702	0.380488	0.00886559	0.191321	0.0634841	0.294511	0.142051	0.461758	0.323248	0.394473	0.689837	0.988878	0.443973	0.426319	0.170381	0.317911	0.420315
496	0.46896	0.319029	0.141847	0.613588	0.291098	0.491113	0.629757	0.551466	0.542951	0.34912	0.162061	0.483628	0.281226	0.00827428	0.0651986	0.0502913	0.287445	0.911037	0.58112	0.599666	0.420297	0.00811401	0.0873086	0.0670195	0.294168	0.213039	0.487949	0.377306	0.216171	0.724431	0.771994	0.395569	0.576076	0.227176	0.387186	0.487994
497	0.517148	0.500362	0.115285	0.694175	0.375867	0.552159	0.733904	0.619871	0.532707	0.442681	0.124367	0.498752	0.34163	0.210294	0.127699	0.189735	0.415459	0.624144	0.623748	0.56563	0.419963	0.236067	0.158076	0.233735	0.285547	0.170228	0.738353	0.212545	0.306729	0.992943	0.576316	0.539729	0.481074	0.146186	0.561078	0.282054
498	0.505882	0.571795	0.0707654	0.838828	0.332558	0.62056	0.723133	0.516816	0.566179	0.458383	0.0833554	0.594616	0.341315	0.101123	0.142075	0.173929	0.34095	0.793496	0.524461	0.545495	0.376887	0.0904528	0.159656	0.184486	0.281827	0.106442	0.472807	0.276359	0.274089	0.962714	0.750436	0.509724	0.506938	0.0995546	0.386512	0.351555
499	0.486502	0.471618	0.0292808	0.55868	0.330916	0.477716	0.745903	0.677327	0.564423	0.474531	0.0357209	0.436287	0.276815	0.0597473	0.285415	0.201583	0.349422	0.819121	0.468469	0.590437	0.401899	0.0634666	0.349596	0.235894	0.288787	0.119813	0.666754	0.125274	0.269776	1.0522	0.739754	0.569073	0.516152	0.102147	0.473733	0.180176
500	0.410262	0.441395	0.0680177	0.527789	0.29791	0.563263	0.700942	0.584329	0.541238	0.418586	0.0830706	0.454226	0.383778	0.0586031	0.232674	0.201821	0.326455	0.756935	0.542995	0.554625	0.480551	0.0648317	0.269281	0.238889	0.318178	0.0874039	0.71609	0.116158	0.272409	1.00931	0.925355	0.488969	0.538115	0.0796459	0.436071	0.191736
501	0.281174	0.361645	0.210656	0.57982	0.405513	0.444184	0.654817	0.6423	0.319089	0.361529	0.198739	0.409301	0.36222	0.00330213	0.131093	0.155178	0.373811	0.956739	0.545326	0.584277	0.438092	0.00314243	0.170872	0.186908	0.301028	0.137923	0.492894	0.310016	0.262446	0.932267	0.591345	0.665311	0.50395	0.124924	0.440831	0.307193
502	0.273668	0.410911	0.165954	0.70732	0.442401	0.494107	0.691734	0.567299	0.33133	0.404871	0.171514	0.510878	0.436533	0.0279585	0.199354	0.106651	0.305346	0.752213	0.509165	0.70575	0.520029	0.0318531	0.247313	0.117204	0.339353	0.158021	0.75842	0.22952	0.25247	0.949099	0.712751	0.59443	0.559622	0.140877	0.510464	0.273719
503	0.481374	0.293	0.161529	0.476	0.363359	0.513843	0.554149	0.59362	0.414042	0.260507	0.156284	0.343062	0.485048	0.0568156	0.108607	0.143307	0.337682	0.737166	0.686693	0.666938	0.516749	0.0624414	0.119188	0.154731	0.323645	0.0465369	0.56507	0.171451	0.294662	1.09997	0.70993	0.52936	0.509185	0.0399865	0.437257	0.23875
504	0.452714	0.393575	0.155653	0.502582	0.308485	0.60789	0.686398	0.650866	0.5073	0.347477	0.159931	0.391222	0.423946	0.109524	0.117954	0.125396	0.262085	0.737623	0.507287	0.60533	0.562338	0.119696	0.170181	0.157021	0.337843	0.116744	0.513622	0.350285	0.258929	0.774258	0.798184	0.505048	0.559871	0.130054	0.389561	0.406367
505	0.341327	0.32649	0.0501419	0.715839	0.351545	0.52471	0.746558	0.601034	0.413881	0.332127	0.0540016	0.494125	0.390725	0.0375449	0.107118	0.110853	0.343026	0.830989	0.625074	0.657583	0.480716	0.0396218	0.132043	0.130803	0.307998	0.161295	0.666426	0.476484	0.244346	1.07849	0.699225	0.456891	0.55365	0.129685	0.486581	0.508339
506	0.418043	0.288464	0.145065	0.433355	0.369266	0.537938	0.651039	0.643384	0.481173	0.317729	0.165298	0.374152	0.313895	0.106133	0.202706	0.125519	0.318822	0.709692	0.462488	0.596487	0.443347	0.119101	0.273747	0.15743	0.360519	0.332362	0.587828	0.161403	0.260808	0.732875	0.742568	0.438	0.579065	0.311638	0.441426	0.268707
507	0.445209	0.361681	0.122864	0.733676	0.35559	0.518574	0.68918	0.684602	0.481745	0.360378	0.131349	0.475906	0.426214	0.198382	0.219841	0.131761	0.298372	0.616616	0.581864	0.651881	0.535202	0.223712	0.251685	0.154031	0.416576	0.238368	0.619425	0.233391	0.276078	1.03514	0.699759	0.64282	0.598315	0.186647	0.468276	0.265276
508	0.402249	0.293385	0.13441	0.426833	0.398744	0.564435	0.675877	0.634485	0.341572	0.237662	0.113241	0.296831	0.422196	0.080747	0.154661	0.0476502	0.286849	1.04792	0.541073	0.812989	0.524741	0.0659589	0.195459	0.0498342	0.394661	0.215611	0.532845	0.217064	0.264268	0.857901	0.809543	0.623475	0.589989	0.198992	0.394003	0.255207
509	0.340011	0.458329	0.152348	0.619872	0.314547	0.576863	0.621894	0.546657	0.376793	0.357228	0.149059	0.438272	0.366597	0.088598	0.216436	0.135003	0.399898	0.624318	0.617469	0.550739	0.440276	0.113722	0.240468	0.17955	0.331464	0.195459	0.762563	0.100621	0.29022	0.90183	0.656938	0.650686	0.528872	0.177313	0.5353	0.133033
510	0.375612	0.518632	0.00391363	0.533724	0.3837	0.494168	0.847564	0.64404	0.450612	0.477101	0.00422763	0.426293	0.401896	0.0309789	0.0949532	0.114647	0.326665	0.91286	0.57446	0.721486	0.47545	0.0292096	0.120783	0.120317	0.28438	0.193446	0.546924	0.260391	0.223153	1.08632	0.708888	0.643984	0.550963	0.150147	0.432546	0.285206
511	0.347436	0.344372	0.0582993	0.491695	0.366321	0.534278	0.775272	0.695926	0.443379	0.363069	0.0645315	0.391018	0.3075	0.112515	0.201352	0.207877	0.314547	0.707006	0.536216	0.532884	0.372023	0.109874	0.21373	0.219912	0.332553	0.195161	0.619105	0.252985	0.330511	0.879251	0.633878	0.420069	0.491198	0.179315	0.48866	0.368238
512	0.419784	0.361596	0.0164773	0.641163	0.355946	0.404074	0.808574	0.677065	0.445222	0.387644	0.016607	0.431654	0.312589	0.128853	0.178067	0.202219	0.31287	0.86729	0.485372	0.782261	0.392636	0.110432	0.213482	0.175059	0.249912	0.0641258	0.621832	0.19139	0.339649	0.962714	0.627454	0.581106	0.401749	0.0605337	0.485129	0.237753
513	0.457281	0.164077	0.103596	0.556144	0.386405	1.03195	0.622648	0.659952	0.507814	0.130965	0.132298	0.436911	0.373776	0.0252886	0.276057	0.147427	0.355232	0.759251	0.509823	0.490959	0.357314	0.0229562	0.250292	0.154301	0.245345	0.0922131	0.596335	0.165858	0.331865	0.9529	0.693966	0.566231	0.410236	0.086507	0.454819	0.220282
514	0.357031	0.343854	0.00250107	0.540676	0.379644	0.547927	0.789889	0.553723	0.398197	0.326943	0.00262626	0.431043	0.3382	0.0324748	0.27385	0.247779	0.283294	0.833177	0.433963	0.668265	0.471946	0.0338009	0.341065	0.245045	0.281794	0.141991	0.589253	0.194102	0.329417	0.916137	0.639234	0.618967	0.436838	0.130029	0.46679	0.229182
515	0.488659	0.347879	0.026674	0.520885	0.27844	0.653426	0.79502	0.602991	0.601329	0.332314	0.0307578	0.445426	0.308413	0.0504185	0.138439	0.209275	0.309263	0.822701	0.669179	0.575554	0.406706	0.049734	0.145993	0.226128	0.299152	0.419637	0.76147	0.156299	0.382772	1.00125	0.697561	0.52456	0.407041	0.284712	0.503601	0.212977
516	0.61327	0.32157	0.035442	0.526184	0.373543	0.483653	0.741622	0.694538	0.568037	0.35808	0.0407435	0.400585	0.227924	0.0419301	0.245664	0.290161	0.383045	0.804752	0.467641	0.562254	0.32089	0.0443236	0.30231	0.304876	0.317621	0.222319	0.748414	0.161357	0.38335	1.06566	0.671817	0.575274	0.418377	0.165148	0.506221	0.203007
517	0.381456	0.31634	0.157157	0.538612	0.360325	0.706903	0.635356	0.602947	0.482995	0.295305	0.186979	0.452787	0.287468	0.0363852	0.246482	0.152389	0.378735	0.815132	0.596809	0.50265	0.366164	0.0374954	0.256174	0.196907	0.350995	0.113304	0.614481	0.155597	0.289695	0.987051	0.613669	0.619091	0.53078	0.101079	0.49208	0.195651
518	0.424238	0.390126	0.0554155	0.507645	0.345659	0.505586	0.798107	0.637706	0.45948	0.371862	0.0550344	0.390871	0.318278	0.132611	0.217008	0.130207	0.330292	0.537239	0.565421	0.596074	0.358457	0.145856	0.212384	0.134842	0.223581	0.068453	0.637675	0.147965	0.299426	1.18887	0.709095	0.557491	0.381084	0.0518186	0.452104	0.192376
519	0.297525	0.275311	0.0904091	0.973601	0.372223	0.533255	0.710564	0.410814	0.40025	0.312086	0.103375	0.667758	0.2923	0.181685	0.288685	0.0932438	0.347736	0.602637	0.594171	0.598087	0.361625	0.190729	0.274646	0.108475	0.311839	0.217105	0.596971	0.189938	0.294677	0.732017	0.769067	0.50195	0.498861	0.22435	0.431143	0.26734
520	0.361908	0.241736	0.0186791	1.0488	0.358656	0.690753	0.773105	0.412328	0.461323	0.242603	0.0218286	0.687709	0.334506	0.03559	0.192995	0.237301	0.359524	0.774582	0.623298	0.468943	0.41802	0.0388386	0.209213	0.292088	0.351292	0.249838	0.73143	0.31504	0.2502	0.925802	0.641743	0.56713	0.532496	0.202486	0.510993	0.335012
521	0.365412	0.250936	0.0079148	0.668722	0.350186	0.658427	0.790807	0.712037	0.467184	0.257127	0.00914708	0.462042	0.325855	0.0589057	0.0814365	0.241937	0.393382	0.956071	0.524606	0.606846	0.407922	0.0538169	0.118777	0.260606	0.347968	0.20115	0.606317	0.156539	0.265886	0.816449	0.737225	0.479625	0.522246	0.187984	0.434331	0.227329
522	0.399691	0.346042	0.0365906	0.52913	0.394426	0.509357	0.844429	0.7299	0.443931	0.359851	0.0370633	0.387568	0.322232	0.0567274	0.086032	0.250487	0.377713	1.04193	0.541281	0.51189	0.409266	0.0478287	0.120374	0.294769	0.33149	0.082908	0.67592	0.179828	0.29596	1.00136	0.706035	0.516736	0.511299	0.0750198	0.481825	0.250651
523	0.442244	0.428652	0.0257174	0.446466	0.340969	0.478203	0.65579	0.490787	0.511771	0.433952	0.0337304	0.438492	0.32424	0.079832	0.159596	0.162073	0.317288	0.577576	0.649096	0.661111	0.436628	0.105253	0.175426	0.175355	0.387752	0.0220902	0.543164	0.403051	0.20757	0.897251	0.588525	0.477567	0.645578	0.0238904	0.477719	0.45495
524	0.308054	0.265646	0.0553011	0.593306	0.390459	0.662986	0.744761	0.7488	0.355406	0.242182	0.0571105	0.392824	0.410862	0.0486706	0.199224	0.28825	0.388603	0.994186	0.451087	0.578832	0.492578	0.04517	0.290858	0.319665	0.354083	0.0437019	0.522352	0.309455	0.212783	0.970679	0.670492	0.46434	0.622201	0.0429885	0.437093	0.398777
525	0.367669	0.30783	0.0350582	0.633507	0.32987	0.520851	0.853457	0.704132	0.480379	0.343363	0.0366584	0.450743	0.415038	0.0586476	0.15602	0.159613	0.399669	0.969172	0.410088	0.517544	0.485233	0.0548903	0.257146	0.222368	0.346849	0.0440572	0.667646	0.365577	0.241999	1.02597	0.790219	0.463856	0.56577	0.0402629	0.450481	0.428256
526	0.400031	0.402336	0.000307626	0.548121	0.368649	0.528697	0.715566	0.509132	0.480551	0.404441	0.000394576	0.48895	0.377234	0.0224414	0.126701	0.189015	0.290744	0.936875	0.562415	0.565306	0.515099	0.021922	0.168152	0.230873	0.346531	0.0884969	0.581044	0.242813	0.227869	0.847355	0.721308	0.417252	0.596459	0.0939028	0.443907	0.364231
527	0.312881	0.376504	0.0308169	0.50785	0.367741	0.53297	0.88053	0.799329	0.427174	0.391662	0.0319952	0.373693	0.339679	0.209101	0.148559	0.169719	0.305486	0.717335	0.48713	0.557677	0.42013	0.191875	0.185924	0.190538	0.29459	0.0764893	0.791737	0.263647	0.229786	0.955378	0.603979	0.506474	0.544008	0.0729158	0.56038	0.334891
528	0.306152	0.182332	0.012784	0.721483	0.346558	0.563624	0.855616	0.629085	0.38258	0.20407	0.0125836	0.481602	0.412423	0.110473	0.182364	0.245319	0.384409	0.636329	0.459957	0.597882	0.473783	0.134648	0.254707	0.267565	0.329984	0.024436	0.562588	0.379673	0.258883	0.933252	0.666581	0.475264	0.540745	0.0249586	0.449876	0.433263
529	0.313984	0.412907	0.0822329	0.440413	0.351727	0.779382	0.670741	0.675237	0.412871	0.320812	0.0970011	0.363849	0.347768	0.329421	0.170964	0.0787865	0.364403	0.789973	0.571452	0.711213	0.443717	0.276596	0.210028	0.0914434	0.44663	0.0126509	0.481156	0.137121	0.257848	1.19871	0.711272	0.614565	0.621021	0.0103182	0.398593	0.178917
530	0.363894	0.213942	0.0942431	0.471685	0.372789	0.672082	0.589609	0.75995	0.408356	0.205623	0.112423	0.340304	0.320464	0.253194	0.132089	0.0609618	0.354501	0.567154	0.55565	0.625563	0.414377	0.275586	0.168023	0.0776659	0.358792	0.00469248	0.637938	0.283732	0.258814	1.02437	0.81192	0.478367	0.559423	0.00445705	0.432908	0.361049
531	0.387127	0.315284	0.146506	0.591017	0.430021	0.529406	0.613224	0.570159	0.426315	0.336978	0.172226	0.472018	0.380613	0.22591	0.124666	0.0688245	0.376906	0.709848	0.538832	0.793755	0.450116	0.220653	0.165875	0.0723974	0.364281	0.00625307	0.67818	0.234983	0.253733	1.08018	0.704818	0.44422	0.573762	0.00566752	0.484455	0.337576
532	0.349407	0.286582	0.143844	0.688862	0.341032	0.60769	0.654709	0.661615	0.465463	0.300244	0.167498	0.488311	0.267397	0.124796	0.151781	0.145976	0.39	0.661665	0.639904	0.505626	0.380924	0.15017	0.181501	0.209683	0.416348	0.00375173	0.462648	0.281059	0.234194	0.946148	0.700107	0.517284	0.61543	0.00384449	0.389196	0.34096
533	0.474412	0.281883	0.0807586	0.504957	0.38287	0.608143	0.714536	0.668913	0.485804	0.279287	0.0883029	0.39049	0.249401	0.0562007	0.12757	0.121379	0.447086	0.64129	0.641604	0.569753	0.332273	0.0747752	0.154954	0.162873	0.35647	0.00014521	0.502936	0.2559	0.225323	1.15959	0.836192	0.446831	0.600132	0.000123908	0.372181	0.35794
534	0.378247	0.247275	0.154025	0.287745	0.388678	0.684071	0.751906	0.715886	0.432519	0.238007	0.151969	0.258944	0.313384	0.0718518	0.0982029	0.152469	0.392295	0.724095	0.601898	0.640399	0.411534	0.0843559	0.129911	0.179652	0.435144	1.58e-05	0.706273	0.347333	0.25976	1.02351	0.645902	0.510125	0.602509	1.5e-05	0.511981	0.392567
535	0.372564	0.230664	0.0112226	0.36378	0.341315	0.568827	0.810074	0.902739	0.478055	0.26668	0.0126559	0.273114	0.279203	0.192126	0.145783	0.216047	0.374187	0.851425	0.534532	0.560119	0.376194	0.169671	0.189549	0.249779	0.437562	0.000136506	0.692291	0.265585	0.258389	1.04826	0.627103	0.531829	0.611573	0.000127825	0.517055	0.3251
536	0.397121	0.383477	0.110729	0.370809	0.296325	0.62243	0.775081	0.566367	0.535176	0.363658	0.118502	0.376162	0.346353	0.0612708	0.1297	0.186634	0.415614	0.645924	0.553391	0.555195	0.413819	0.0783317	0.171088	0.228486	0.474831	0.000180236	0.635005	0.286526	0.217553	1.10872	0.813074	0.520355	0.681108	0.000161842	0.437079	0.353021
537	0.347387	0.42303	0.078742	0.402374	0.281882	0.625413	0.771247	0.57036	0.499908	0.379714	0.0859984	0.387507	0.366518	0.103443	0.0454979	0.127185	0.371128	0.622853	0.647319	0.655639	0.458685	0.131321	0.0603234	0.15065	0.486115	0.0216041	0.634967	0.266319	0.233997	0.996808	0.721437	0.50058	0.66706	0.0210352	0.465166	0.343404
538	0.320789	0.457497	0.182798	0.623217	0.369837	0.466982	0.667443	0.835509	0.435458	0.471393	0.203951	0.414161	0.379563	0.0733636	0.0584124	0.12763	0.367588	0.629805	0.663461	0.730414	0.476079	0.0973913	0.0756645	0.140537	0.50834	0.0685529	0.522743	0.250527	0.227123	0.863893	0.746756	0.446793	0.688205	0.0732693	0.410741	0.357639
539	0.3823	0.474895	0.200711	0.576815	0.321114	0.464739	0.717101	0.532867	0.520573	0.489278	0.211546	0.505689	0.433519	0.0887989	0.0969474	0.144556	0.363188	0.686682	0.560124	0.700193	0.447533	0.0937232	0.116938	0.142178	0.579052	0.16527	0.577468	0.251603	0.218568	1.00905	0.714951	0.440331	0.716686	0.139509	0.443266	0.35827
540	0.424551	0.541002	0.085932	0.661071	0.383693	0.414033	0.693813	0.622394	0.452377	0.498491	0.0944318	0.467614	0.382272	0.105173	0.0816019	0.0805379	0.341433	0.631002	0.731783	0.80893	0.495428	0.134137	0.0947449	0.0859196	0.329625	0.0296325	0.659699	0.2492	0.20923	1.12445	0.77797	0.364417	0.596631	0.0253767	0.45456	0.397297
541	0.459946	0.278965	0.112537	0.340508	0.4483	0.748456	0.803644	0.679511	0.481692	0.259737	0.116887	0.319238	0.448339	0.00895136	0.10525	0.0302241	0.357407	0.754945	0.533225	0.725493	0.498914	0.0104477	0.143911	0.0356164	0.340442	0.0874034	0.741898	0.316284	0.197532	0.985458	0.70135	0.500263	0.621056	0.0807009	0.510443	0.382568
542	0.326879	0.380623	0.112224	0.493786	0.379631	0.509396	0.731107	0.663726	0.395595	0.376927	0.116521	0.386586	0.385331	0.0241759	0.181781	0.0209011	0.294119	0.902722	0.543752	0.67153	0.529866	0.0248041	0.23507	0.028237	0.457267	0.137293	0.644683	0.165014	0.212852	1.06269	0.673058	0.469035	0.676305	0.113843	0.487014	0.257813
543	0.380632	0.290693	0.0445533	0.39036	0.36321	0.497085	0.720396	0.878872	0.485336	0.350994	0.0553203	0.298063	0.401948	0.0309903	0.112467	0.00534838	0.405242	0.799721	0.60318	0.676748	0.432848	0.0325483	0.134358	0.0066562	0.326644	0.106663	0.635695	0.209762	0.226193	0.856568	0.715512	0.585727	0.58657	0.110273	0.469064	0.262359
544	0.407403	0.287962	0.0114888	0.518083	0.367842	0.539116	0.775006	0.565193	0.470869	0.314009	0.0131081	0.441581	0.394554	0.000470184	0.0827713	0.125269	0.350519	0.787853	0.712261	0.739073	0.47771	0.000540953	0.0945	0.132533	0.313808	0.197856	0.67091	0.173286	0.238483	0.88298	0.745261	0.621491	0.561567	0.181961	0.471579	0.216257
545	0.378012	0.213619	0.133126	0.505	0.299582	0.770821	0.781379	0.575549	0.520635	0.206814	0.138245	0.447293	0.338939	0.0183014	0.186417	0.190567	0.285184	1.01286	0.500313	0.497004	0.451042	0.0157975	0.228995	0.233851	0.383197	0.0431388	0.340973	0.171951	0.337928	1.18975	0.683313	0.477187	0.498193	0.0336775	0.317973	0.246636
546	0.404596	0.32298	0.14612	0.480381	0.371491	0.513243	0.575415	0.582901	0.442827	0.331668	0.170082	0.40003	0.3763	0.0607139	0.18175	0.131712	0.307428	0.825055	0.544889	0.523328	0.478924	0.0614662	0.219338	0.173985	0.328408	0.00317959	0.649596	0.271502	0.227189	1.3318	0.871062	0.645462	0.565823	0.0023383	0.420323	0.288288
547	0.34921	0.372892	0.105426	0.488568	0.429413	0.542468	0.599483	0.770751	0.411042	0.378068	0.135883	0.36727	0.364599	0.0197617	0.120049	0.228011	0.31409	0.803768	0.512484	0.683978	0.482387	0.0219412	0.169162	0.230518	0.464193	0.00355042	0.474447	0.205317	0.27252	1.24101	0.728502	0.536959	0.618589	0.00282171	0.389965	0.271595
548	0.407398	0.417255	0.171224	0.344408	0.351283	0.557336	0.615427	0.692961	0.503564	0.407103	0.204569	0.316634	0.381736	0.074731	0.0963642	0.183972	0.278241	0.665876	0.652832	0.578122	0.500584	0.0886267	0.11313	0.212758	0.326692	0.00778878	0.605368	0.202274	0.259254	1.05679	0.818609	0.555188	0.556405	0.00730805	0.424766	0.266619
549	0.379152	0.450878	0.0809862	0.513032	0.379547	0.573309	0.80006	0.77199	0.46742	0.41878	0.0867548	0.38358	0.38908	0.0358966	0.0863838	0.22332	0.307223	0.859629	0.533768	0.68274	0.477932	0.035425	0.117061	0.218118	0.347886	0.0141255	0.675475	0.185107	0.217353	1.3206	0.691852	0.55189	0.613631	0.0105697	0.493401	0.250589
550	0.385689	0.327391	0.109087	0.687703	0.373994	0.581051	0.758727	0.704209	0.454759	0.328417	0.114078	0.464556	0.466068	0.0436323	0.160998	0.142105	0.311785	0.695045	0.571178	0.535663	0.550221	0.0540084	0.200901	0.190242	0.323253	0.0050331	0.787183	0.184084	0.210878	1.34415	0.742897	0.543376	0.604299	0.00372829	0.514206	0.252776
551	0.41168	0.431591	0.0128331	0.53204	0.364699	0.349605	0.699015	0.635724	0.491611	0.51244	0.0166043	0.432977	0.438127	0.0342198	0.215598	0.136477	0.263943	0.815285	0.518513	0.661524	0.528723	0.0350582	0.250494	0.14761	0.363672	0.00260607	0.730441	0.278733	0.249164	1.26742	0.780864	0.515172	0.593258	0.00205171	0.483263	0.351015
552	0.458791	0.322871	0.0242321	0.53577	0.369863	0.40182	0.792808	0.682067	0.511033	0.406736	0.0273451	0.416309	0.462585	0.0260534	0.217238	0.231046	0.268193	0.768891	0.567807	0.577058	0.60084	0.0312367	0.263586	0.272709	0.353151	0.0183141	0.664916	0.250866	0.280365	1.01199	0.736245	0.501028	0.556677	0.0177604	0.47425	0.333257
553	0.427075	0.339481	0.00609671	0.64822	0.362076	0.457437	0.758431	0.503687	0.492675	0.388149	0.0072388	0.527177	0.490098	0.0411867	0.192223	0.111604	0.280878	0.78465	0.572208	0.612103	0.614125	0.04829	0.24286	0.148652	0.417584	0.0166355	0.774921	0.215574	0.228999	1.26251	0.650005	0.517604	0.643583	0.0129823	0.542971	0.293124
554	0.425318	0.365449	0.00608236	0.564018	0.36177	0.65401	0.8532	0.672335	0.511777	0.343651	0.00673382	0.440527	0.39971	0.0851261	0.0468577	0.111942	0.320068	0.783067	0.596701	0.607244	0.483255	0.0872609	0.0624019	0.135436	0.391746	0.183489	0.567033	0.161102	0.272048	0.95222	0.755236	0.559396	0.58452	0.160657	0.426765	0.221627
555	0.36437	0.299938	0.060649	0.610634	0.357853	0.534366	0.70755	0.480332	0.445928	0.322796	0.0702702	0.514934	0.309213	0.0461876	0.150495	0.114832	0.332752	0.734376	0.517735	0.63382	0.42934	0.0537812	0.201609	0.138871	0.476174	0.0809995	0.612762	0.193606	0.28503	1.02161	0.666697	0.53499	0.62216	0.073186	0.477374	0.264219
556	0.352991	0.285156	0.0919597	0.769612	0.316172	0.628736	0.701466	0.599322	0.466844	0.284913	0.104454	0.528618	0.346261	0.0501247	0.13819	0.313642	0.323381	0.841631	0.550716	0.495249	0.472332	0.0524755	0.183677	0.359542	0.372818	0.0580362	0.606149	0.2284	0.229413	1.23111	0.877374	0.580197	0.617342	0.0449607	0.408126	0.28188
557	0.522419	0.306833	0.0621446	0.576083	0.435415	0.58235	0.786048	0.65238	0.516884	0.325705	0.0689678	0.449595	0.3968	0.0368451	0.175696	0.117099	0.367478	0.74779	0.560043	0.708438	0.478949	0.0434065	0.219636	0.13161	0.307791	0.241329	0.580138	0.239213	0.226245	0.90393	0.88462	0.537256	0.571131	0.209826	0.39475	0.306154
558	0.483611	0.409218	0.0635972	0.803161	0.426085	0.510179	0.774143	0.673224	0.51001	0.427185	0.0725761	0.530165	0.415329	0.0394024	0.215388	0.3223	0.336766	0.850726	0.479428	0.493491	0.506455	0.0411253	0.282368	0.364688	0.327073	0.1352	0.528537	0.225464	0.226948	0.76793	0.908764	0.664401	0.578028	0.147768	0.364729	0.250047
559	0.435061	0.229605	0.179438	0.639041	0.349451	0.77232	0.686667	0.617237	0.498742	0.210699	0.188108	0.475448	0.250263	0.0743474	0.110412	0.270704	0.363278	0.785222	0.511292	0.640801	0.370287	0.0806468	0.161416	0.27798	0.366832	0.0399031	0.275343	0.223335	0.238463	1.10234	0.862073	0.569103	0.602277	0.0348188	0.241276	0.280494
560	0.493119	0.316039	0.0150687	0.735763	0.37721	0.585883	0.81307	0.643801	0.498514	0.309608	0.0159122	0.491028	0.52071	0.158858	0.119085	0.297367	0.332797	0.777874	0.697341	0.565587	0.57743	0.161277	0.137719	0.32634	0.343388	0.159256	0.350522	0.241607	0.244489	0.870119	0.906031	0.569952	0.563927	0.151612	0.27436	0.290182
561	0.433682	0.331437	0.0116229	0.343454	0.433068	0.669733	0.730525	0.663567	0.448698	0.301045	0.0138051	0.310311	0.324465	0.0276316	0.130916	0.24267	0.294007	0.892281	0.667892	0.566918	0.438294	0.0265246	0.142203	0.260541	0.45247	0.0121188	0.515879	0.213565	0.235274	1.05943	0.748586	0.497377	0.652665	0.0112517	0.406208	0.298082
562	0.341323	0.330797	0.173381	0.361696	0.357987	0.479115	0.671951	0.812111	0.414841	0.354406	0.178964	0.278811	0.360196	0.136422	0.152221	0.213183	0.393878	0.796404	0.533539	0.579893	0.396779	0.125555	0.181326	0.225161	0.475732	0.0803007	0.533932	0.158757	0.234148	1.09311	0.770897	0.526808	0.66595	0.0681728	0.407795	0.230066
563	0.339686	0.378577	0.117316	0.560473	0.391884	0.477458	0.713856	0.675709	0.441705	0.423701	0.135058	0.440053	0.433344	0.0638612	0.263026	0.235563	0.396498	0.84128	0.415351	0.635978	0.407991	0.0561447	0.288825	0.213403	0.444396	0.0236474	0.62756	0.186873	0.254049	0.797624	0.691142	0.540955	0.632668	0.0286552	0.474464	0.255362
564	0.352631	0.304582	0.0142458	0.412828	0.408997	0.631562	0.841095	0.640123	0.389693	0.282175	0.0142656	0.345111	0.357924	0.160018	0.243545	0.224765	0.354016	0.695788	0.513868	0.55445	0.401228	0.154467	0.259769	0.234289	0.417721	0.00104434	0.69766	0.175465	0.294461	1.06477	0.719832	0.520215	0.586431	0.00097974	0.492134	0.252174
565	0.312598	0.289875	0.0747433	0.994373	0.337064	0.592841	0.733404	0.480686	0.430774	0.302356	0.0845369	0.641091	0.221189	0.0108345	0.20213	0.19864	0.340982	0.942782	0.537989	0.561393	0.356572	0.0107085	0.25321	0.242782	0.469601	0.00492875	0.635284	0.242423	0.297643	1.02909	0.712734	0.539297	0.610154	0.00475555	0.470435	0.309166
566	0.395958	0.4187	0.140371	0.838007	0.392412	0.722488	0.685842	0.450213	0.469403	0.34998	0.159263	0.623803	0.306337	0.0428133	0.194152	0.234285	0.362784	0.897457	0.481768	0.530917	0.375447	0.039384	0.235986	0.25689	0.379723	0.0140612	0.76616	0.255726	0.222055	1.12786	0.718058	0.560288	0.630914	0.0123127	0.516176	0.313352
567	0.435975	0.317444	0.138811	0.607072	0.33628	0.637364	0.602058	0.637313	0.517324	0.30961	0.171084	0.461694	0.258634	0.00554975	0.203309	0.244967	0.400012	0.768485	0.474788	0.765021	0.317605	0.0059693	0.243841	0.210152	0.360804	0.00323754	0.57175	0.128008	0.254344	1.15875	0.62639	0.583039	0.586312	0.00278566	0.477106	0.179969
568	0.431316	0.42041	0.100583	0.541615	0.366371	0.499707	0.721928	0.44391	0.479968	0.411737	0.10892	0.498508	0.281	0.0155978	0.13634	0.158312	0.302573	0.794198	0.50357	0.510257	0.427488	0.0176536	0.191042	0.213265	0.390451	0.0686513	0.597781	0.205744	0.257693	0.910333	0.728438	0.606867	0.602394	0.0701235	0.450733	0.253182
569	0.340998	0.375757	0.108608	0.719067	0.361736	0.530685	0.7618	0.675086	0.398473	0.354665	0.106121	0.464759	0.278351	0.106687	0.10957	0.146797	0.386174	0.8339	0.678877	0.714302	0.332747	0.0958913	0.114083	0.142094	0.423482	0.0412051	0.435922	0.100393	0.246483	1.15816	0.819136	0.67717	0.631769	0.0343457	0.347237	0.129055
570	0.329252	0.400111	0.204934	0.613112	0.372508	0.592064	0.583794	0.652818	0.436583	0.383038	0.243643	0.465068	0.262941	0.0428007	0.0962323	0.132197	0.387332	0.736516	0.527116	0.541905	0.325847	0.0457277	0.123371	0.159124	0.374696	0.0218748	0.546759	0.10455	0.192369	0.971389	0.838055	0.612979	0.643052	0.0216822	0.390421	0.142604
571	0.400052	0.525639	0.0933293	0.629713	0.334258	0.645055	0.756815	0.695212	0.462957	0.40418	0.095238	0.43287	0.243667	0.0369508	0.106629	0.133551	0.366282	0.831292	0.596342	0.535593	0.361678	0.0396465	0.139069	0.182221	0.363758	0.00956489	0.613001	0.108911	0.177669	0.929066	0.825343	0.596042	0.66272	0.0101099	0.423987	0.152877
572	0.327603	0.252201	0.141603	0.935509	0.406774	0.54967	0.62221	0.503598	0.412627	0.292767	0.171977	0.624224	0.268862	0.108826	0.152265	0.191831	0.546166	0.619568	0.500141	0.662509	0.299196	0.134025	0.206884	0.204526	0.329493	0.00640297	0.486271	0.179723	0.198649	1.1771	0.891841	0.646542	0.592544	0.0052855	0.345846	0.210402
573	0.342836	0.572981	0.145955	0.505091	0.406352	0.568258	0.64589	0.489308	0.417993	0.472661	0.169154	0.474083	0.351586	0.0598952	0.0718382	0.19794	0.277329	0.80237	0.642351	0.722579	0.522209	0.0660645	0.0947058	0.205146	0.325879	0.0247258	0.48487	0.242812	0.194693	1.14144	0.838194	0.451103	0.602345	0.0208373	0.360898	0.339901
574	0.280244	0.34462	0.0736635	0.542065	0.379012	0.52694	0.697747	0.698431	0.391188	0.37108	0.0889069	0.417734	0.281112	0.0691867	0.233605	0.273227	0.326129	0.757537	0.47058	0.485691	0.402138	0.0753235	0.293478	0.321171	0.289824	0.0137866	0.637316	0.154878	0.261434	1.06801	0.879807	0.654457	0.514934	0.0126092	0.4169	0.188665
575	0.312629	0.365627	0.142554	0.587347	0.384628	0.459028	0.705627	0.579236	0.428352	0.426517	0.161852	0.489795	0.317911	0.095305	0.258534	0.127542	0.36566	0.669637	0.561687	0.710137	0.43863	0.118222	0.300121	0.145117	0.380201	0.0176642	0.478681	0.134884	0.22426	0.933142	0.780779	0.696399	0.613097	0.0182769	0.375398	0.159257
576	0.350122	0.361342	0.136971	0.343073	0.434403	0.675335	0.641581	0.675418	0.425824	0.336328	0.167805	0.324822	0.31914	0.0649669	0.295296	0.19769	0.282564	0.716696	0.548308	0.506033	0.466037	0.0751274	0.318654	0.251254	0.43662	0.000309824	0.482069	0.153744	0.241494	1.21961	0.776301	0.479915	0.606454	0.000245549	0.370762	0.227601
577	0.289195	0.177948	0.198822	0.943453	0.41224	0.546161	0.61289	0.506399	0.386032	0.230556	0.231343	0.629991	0.389814	0.0658722	0.266894	0.170559	0.336574	0.805552	0.512556	0.699508	0.459252	0.0662806	0.295936	0.171852	0.377145	4.86e-06	0.529525	0.289185	0.275873	0.964923	0.723034	0.585366	0.569497	4.99e-06	0.419664	0.327215
578	0.371085	0.378607	0.13868	0.411379	0.403718	0.607091	0.673399	0.703261	0.429864	0.352469	0.153997	0.341933	0.37576	0.0486758	0.162569	0.0578248	0.33884	0.982649	0.525825	0.655482	0.388632	0.0379212	0.172822	0.0598855	0.344248	1.68e-05	0.515256	0.204413	0.269546	0.969409	0.83434	0.493933	0.550684	1.71e-05	0.378606	0.288035
579	0.342857	0.482568	0.160812	0.778004	0.353502	0.531362	0.577115	0.628078	0.443507	0.442467	0.197405	0.524692	0.257849	0.0154862	0.161538	0.141199	0.397975	0.818608	0.545005	0.624856	0.332636	0.0162425	0.195593	0.159475	0.297888	0.000101819	0.441977	0.15812	0.245942	1.27689	0.713465	0.639543	0.508219	7.72e-05	0.369005	0.188244
580	0.463359	0.190559	0.0738059	0.628998	0.379608	0.600185	0.750103	0.598087	0.528264	0.231005	0.0860131	0.498709	0.361084	0.0207166	0.134086	0.160696	0.342265	0.794491	0.492396	0.605627	0.3635	0.0187445	0.146305	0.152127	0.383844	0.0151882	0.947896	0.256316	0.202872	0.950254	0.736272	0.445959	0.637808	0.0154896	0.557826	0.357296
581	0.337335	0.536037	0.120012	0.477707	0.370111	0.488368	0.702837	0.621405	0.447877	0.500901	0.138168	0.417265	0.33183	0.0836633	0.23142	0.104191	0.339933	0.80467	0.595729	0.609601	0.453136	0.0881717	0.260701	0.134556	0.3938	0.00311947	0.592592	0.221966	0.257132	0.962061	0.710086	0.521676	0.587001	0.00316661	0.448046	0.290692
582	0.560228	0.288714	0.0986651	0.824561	0.444389	0.655412	0.697652	0.636352	0.547072	0.299634	0.120951	0.557007	0.431673	0.0593083	0.231074	0.0694165	0.324414	0.783729	0.609439	0.661504	0.488982	0.0611583	0.238904	0.0809396	0.406168	0.00323381	0.607255	0.210292	0.256837	0.983003	0.730781	0.502686	0.600268	0.00323421	0.449261	0.289413
583	0.365774	0.489466	0.0666406	0.510755	0.409669	0.558495	0.728522	0.533282	0.428136	0.434363	0.0762426	0.45484	0.307313	0.0247886	0.133252	0.114588	0.361313	0.777532	0.593626	0.596955	0.421394	0.0287247	0.169203	0.148393	0.373834	0.00397365	0.758836	0.221709	0.282256	0.964907	0.857803	0.479499	0.562142	0.00406384	0.466813	0.312207
584	0.341177	0.417231	0.0488718	0.525946	0.424172	0.538925	0.701028	0.592742	0.410921	0.408617	0.0599783	0.444356	0.323834	0.0278906	0.162083	0.0971479	0.307427	0.828321	0.46096	0.678041	0.447498	0.0294017	0.226552	0.111975	0.332374	0.041863	0.647448	0.190783	0.234755	1.14972	0.654956	0.491273	0.581284	0.0349953	0.495344	0.277818
585	0.482105	0.379906	0.111059	0.479007	0.379613	0.504805	0.74993	0.683124	0.527895	0.405773	0.121705	0.394676	0.302554	0.0962359	0.18519	0.0562983	0.363241	0.646072	0.475842	0.657084	0.402736	0.116261	0.248082	0.0704756	0.35585	0.0986262	0.543416	0.289646	0.277409	0.927238	0.828569	0.45835	0.556858	0.0956016	0.39442	0.384264
586	0.31057	0.182363	0.0585106	0.549807	0.359556	0.663317	0.865054	0.729865	0.410608	0.195685	0.0579424	0.40252	0.325047	0.00237692	0.161542	0.0282392	0.291764	0.888304	0.486023	0.63967	0.462085	0.00243211	0.220027	0.037426	0.35146	0.198626	0.586066	0.34361	0.228196	0.872469	0.665061	0.381399	0.598679	0.184169	0.465675	0.469148
587	0.393503	0.243082	0.117907	0.522509	0.434075	0.906297	0.764617	0.685585	0.408175	0.189043	0.115709	0.388607	0.317534	0.00480639	0.160515	0.13211	0.335225	0.838316	0.577818	0.561964	0.445637	0.00532326	0.201118	0.175246	0.404658	0.179292	0.540988	0.348012	0.231784	0.860116	1.04352	0.587479	0.606826	0.167593	0.334996	0.360301
588	0.36306	0.0816916	0.0859999	0.558356	0.338587	0.720398	0.747202	0.667098	0.49679	0.0982753	0.0997256	0.445041	0.314962	0.0309438	0.265686	0.151026	0.315562	0.850314	0.56274	0.60011	0.449628	0.0325304	0.295734	0.18393	0.393126	0.152865	0.451371	0.370631	0.212949	0.905425	0.878962	0.608549	0.642795	0.143697	0.337891	0.376392
589	0.436604	0.123703	0.106643	0.519734	0.340337	0.909964	0.681165	0.642074	0.463655	0.103225	0.111958	0.391802	0.310269	0.00197779	0.206736	0.16966	0.342308	0.786809	0.41683	0.633788	0.407247	0.00220225	0.282096	0.18588	0.37894	0.330433	0.503152	0.25625	0.197543	1.14515	0.824739	0.483535	0.655531	0.223695	0.378459	0.345645
590	0.375156	0.158152	0.12356	0.568435	0.404485	0.666707	0.718304	0.596273	0.459675	0.183609	0.140672	0.473222	0.462511	0.00572528	0.2322	0.133254	0.326777	0.892871	0.482811	0.648222	0.54777	0.00600347	0.301529	0.159292	0.432	0.216225	0.554159	0.293186	0.2691	0.708913	0.714554	0.485193	0.614129	0.233133	0.435986	0.375535
591	0.38399	0.142193	0.216194	0.400355	0.32605	0.866686	0.598931	0.692483	0.500775	0.133436	0.247964	0.348259	0.287062	0.000705844	0.145232	0.138035	0.358262	0.785086	0.54139	0.779647	0.402421	0.000826704	0.192454	0.140038	0.445841	0.82485	0.515472	0.244902	0.26127	0.929444	0.697775	0.459361	0.619744	0.46692	0.420611	0.34178
592	0.53812	0.288775	0.297003	0.786612	0.412389	0.560338	0.65004	0.619991	0.530094	0.316034	0.293576	0.534661	0.379225	0.00265844	0.171332	0.167607	0.373917	0.808175	0.535725	0.644328	0.470166	0.00307595	0.225291	0.193682	0.359544	0.181636	0.559873	0.194789	0.262645	0.651114	0.709384	0.543505	0.556095	0.211916	0.432796	0.255408
593	0.370633	0.412576	0.285841	0.371248	0.354239	0.588905	0.614486	0.661053	0.444168	0.371338	0.283039	0.325123	0.328398	0.00868004	0.0460132	0.0937403	0.336032	0.878185	0.682638	0.567519	0.432489	0.00884133	0.0558723	0.12397	0.389951	0.129901	0.66599	0.340318	0.307854	0.898369	0.678392	0.408702	0.530486	0.12191	0.482022	0.43281
594	0.405072	0.401416	0.135905	0.425869	0.376812	0.42973	0.657809	0.559598	0.467834	0.438655	0.154846	0.398221	0.339897	0.0176824	0.065606	0.16391	0.388005	0.830596	0.631885	0.605398	0.437109	0.0196913	0.0878036	0.200132	0.453134	0.300055	0.649555	0.392272	0.259412	0.863561	0.606818	0.42283	0.628027	0.255891	0.513342	0.476015
595	0.295395	0.366953	0.214934	0.671545	0.400071	0.608988	0.609872	0.654621	0.396985	0.358153	0.246079	0.488469	0.29601	0.0739201	0.051576	0.0902607	0.303927	0.856305	0.665573	0.625802	0.459961	0.0759057	0.0677948	0.118814	0.443198	0.0514297	0.678702	0.403527	0.287933	0.86564	0.624065	0.433225	0.586169	0.0545945	0.511175	0.468284
596	0.284186	0.346316	0.0944099	0.514974	0.400203	0.553501	0.721887	0.673248	0.381835	0.360861	0.107753	0.412607	0.3718	0.000988046	0.0972581	0.0989379	0.313221	0.92869	0.553043	0.602234	0.458322	0.000935759	0.125252	0.119581	0.381046	0.0508558	0.780913	0.429384	0.280006	0.96055	0.708909	0.375102	0.568204	0.0498113	0.520822	0.527467
597	0.252251	0.327716	0.0678972	0.554553	0.37784	0.654206	0.696792	0.521897	0.371897	0.318136	0.0835266	0.493093	0.289609	0.000400657	0.0598919	0.0608417	0.302488	0.770696	0.612961	0.68585	0.437514	0.000476437	0.0806409	0.0745118	0.411073	0.0153887	0.604619	0.265156	0.248114	1.26438	0.622427	0.584222	0.622092	0.0120095	0.4921	0.311589
598	0.338187	0.334528	0.052605	0.830186	0.379613	0.69717	0.759255	0.535081	0.414868	0.296287	0.0578568	0.567596	0.25491	0.0335772	0.106296	0.162721	0.367628	0.895982	0.584448	0.5755	0.366232	0.0334749	0.139087	0.200465	0.498751	0.0021973	0.737099	0.345664	0.235096	0.981249	0.681554	0.435928	0.674756	0.00222228	0.517639	0.439272
599	0.323897	0.290712	0.0238217	0.460133	0.40759	0.805295	0.903149	0.586508	0.395923	0.245824	0.0235029	0.406035	0.411046	0.0266415	0.0629262	0.179344	0.327745	0.720206	0.774138	0.64708	0.504086	0.0323522	0.0688696	0.198596	0.424272	0.405589	0.583565	0.233302	0.225161	1.04192	0.652186	0.501266	0.648099	0.279195	0.470253	0.315369
600	0.328708	0.316553	0.0216074	0.58729	0.369847	0.633886	0.672794	0.613929	0.438014	0.315815	0.0289527	0.468664	0.3619	0.0240139	0.0711389	0.196545	0.372098	0.915114	0.58947	0.592428	0.426902	0.0228082	0.0918696	0.217728	0.373382	0.445797	0.669096	0.31921	0.213978	1.00259	0.703573	0.499459	0.618446	0.304347	0.481693	0.382264
601	0.308861	0.330879	0.0343383	0.558518	0.389127	0.524285	0.65148	0.523452	0.396007	0.353083	0.0447248	0.479859	0.525107	0.000881485	0.0783665	0.118236	0.30533	0.848884	0.636685	0.560579	0.592627	0.000973591	0.101685	0.160987	0.484355	0.108524	0.602993	0.226239	0.237104	0.805902	0.734023	0.494193	0.668209	0.118241	0.449856	0.312559
602	0.321447	0.198404	0.0191044	0.432251	0.380092	0.68138	0.804457	0.718774	0.399222	0.201747	0.0206043	0.344514	0.253046	0.000815478	0.212043	0.12652	0.462721	0.901799	0.491292	0.65074	0.314885	0.00082333	0.268007	0.146248	0.360865	0.268604	0.577989	0.163924	0.209618	0.905939	0.758186	0.504406	0.616235	0.225783	0.427732	0.239851
603	0.401694	0.250145	0.0236639	0.716417	0.351335	0.722478	0.772208	0.527492	0.461797	0.229609	0.0259276	0.526495	0.311847	0.136719	0.171323	0.143689	0.30175	0.847293	0.646001	0.624668	0.443793	0.127405	0.189012	0.167578	0.358038	0.0390755	0.521454	0.192263	0.212137	1.1635	0.689446	0.582716	0.624831	0.0324165	0.429625	0.247182
604	0.432137	0.393908	0.0443235	0.575054	0.396382	0.621226	0.746291	0.671955	0.422051	0.325406	0.0449531	0.398682	0.357777	0.0279382	0.178636	0.0477909	0.340743	0.934296	0.60607	0.691577	0.438529	0.025879	0.198035	0.0557846	0.281361	0.0314511	0.760139	0.190033	0.306484	0.944052	0.840227	0.508251	0.47198	0.0319694	0.472532	0.268952
605	0.442502	0.301393	0.0746117	0.69587	0.281409	0.486026	0.767265	0.488956	0.548665	0.346424	0.0807074	0.549044	0.286879	0.0182879	0.161814	0.0722876	0.334946	0.901441	0.677206	0.731968	0.376749	0.0172631	0.165343	0.0765846	0.253341	0.264803	0.4884	0.260897	0.287511	1.00583	0.720674	0.548296	0.457106	0.206231	0.399525	0.317174
606	0.330613	0.300035	0.0820015	0.609507	0.433958	0.663955	0.709221	0.592775	0.362377	0.269872	0.0873287	0.451467	0.454452	0.0436473	0.0911237	0.0571728	0.389715	0.74459	0.500289	0.713242	0.458896	0.0467122	0.123547	0.0623773	0.250541	0.0565328	0.577016	0.163502	0.308736	1.17297	0.771373	0.614941	0.437118	0.0454666	0.423567	0.206355
607	0.377111	0.278924	0.046696	0.694668	0.363435	0.640996	0.774591	0.479622	0.4058	0.251583	0.0462316	0.509644	0.356633	0.0676937	0.172158	0.0354206	0.354722	0.66892	0.681345	0.685552	0.395025	0.0729403	0.164751	0.0388201	0.283708	0.0224657	0.703798	0.222226	0.328401	0.899303	0.687624	0.530869	0.458391	0.0241936	0.503348	0.292438
608	0.390864	0.125194	0.0789272	0.581783	0.320136	0.731624	0.617358	0.641027	0.394972	0.110263	0.0809605	0.387491	0.231511	0.227771	0.137153	0.0465731	0.381402	0.790339	0.534381	0.701383	0.322173	0.202682	0.176468	0.0545587	0.268348	0.000236635	0.471556	0.208224	0.238471	1.18308	0.671788	0.517622	0.497126	0.000194553	0.400873	0.274403
609	0.393967	0.133499	0.232337	0.594544	0.326279	0.737102	0.652299	0.657044	0.366262	0.10889	0.187364	0.369974	0.333034	0.0640261	0.165596	0.108939	0.351459	0.876894	0.650486	0.737175	0.443533	0.0635625	0.187654	0.119387	0.42716	0.0323838	0.949743	0.172555	0.254724	1.18832	0.620027	0.573726	0.60664	0.0260538	0.596562	0.224524
610	0.431522	0.196611	0.138665	0.816769	0.440046	0.697201	0.837377	0.568146	0.41467	0.184979	0.121093	0.525596	0.255709	0.0438372	0.114192	0.054172	0.363126	0.745023	0.605424	0.686798	0.352276	0.0489308	0.138137	0.0638813	0.362712	0.00136061	0.770608	0.210584	0.246971	0.966459	0.701129	0.47602	0.551102	0.0013388	0.506909	0.286478
611	0.402197	0.191665	0.0157075	0.564379	0.302039	0.699803	0.633994	0.61798	0.458389	0.180027	0.0190885	0.416351	0.31898	0.0654631	0.0323416	0.07003	0.338452	0.827294	0.621106	0.603154	0.425525	0.0664641	0.043375	0.0914988	0.43207	0.0513831	0.593637	0.3074	0.310679	1.33963	0.567503	0.505097	0.565299	0.0363752	0.501929	0.368554
612	0.298775	0.382967	0.0341675	0.579287	0.42999	0.59055	0.823289	0.647415	0.375751	0.368275	0.0369846	0.447991	0.351721	0.156773	0.076587	0.174281	0.361296	0.756586	0.673425	0.632152	0.38467	0.140643	0.0805044	0.172939	0.229407	0.0395559	0.411441	0.307419	0.307271	0.8724	0.895212	0.479082	0.425195	0.0432394	0.314195	0.389455
613	0.385883	0.246009	0.00240738	0.720856	0.357598	0.547983	0.878546	0.724669	0.461084	0.27722	0.00247069	0.468409	0.303838	0.264253	0.114374	0.0988664	0.387733	0.651156	0.632767	0.697219	0.393416	0.265276	0.138153	0.112755	0.324755	0.0835582	0.446643	0.175813	0.347399	0.968959	0.643658	0.465081	0.47617	0.0786521	0.40598	0.270168
614	0.321223	0.276861	0.0550681	0.470259	0.432652	0.594483	0.777109	0.518705	0.400037	0.300788	0.0624861	0.453012	0.271984	0.125429	0.0748777	0.19336	0.403316	0.904288	0.553365	0.551571	0.238442	0.0838938	0.0684682	0.159762	0.291986	0.307458	0.548991	0.23784	0.309662	0.843436	0.761266	0.548568	0.483565	0.266644	0.418301	0.301605
615	0.312727	0.312807	0.0631919	0.569395	0.361378	0.572339	0.677404	0.51537	0.402363	0.31652	0.0748971	0.479335	0.331225	0.00573038	0.102726	0.0701865	0.392699	0.7296	0.69642	0.636082	0.438668	0.00747626	0.123723	0.0951792	0.189688	0.0992667	0.513582	0.266272	0.352537	0.982011	0.684365	0.514402	0.347748	0.0915298	0.427558	0.339665
616	0.328031	0.245339	0.0581185	0.506265	0.36999	0.532364	0.703327	0.543084	0.416303	0.282765	0.0682634	0.444369	0.265362	0.0196557	0.0909704	0.0188249	0.310153	0.809495	0.509043	0.776874	0.372516	0.0203479	0.123459	0.0201868	0.328209	0.0254315	0.693721	0.258142	0.299273	1.09733	0.71574	0.488532	0.522961	0.0226486	0.492148	0.345669
617	0.431951	0.363997	0.103925	0.64687	0.316362	0.806036	0.680022	0.525026	0.458107	0.266738	0.106205	0.473382	0.306286	0.0962245	0.109781	0.00845409	0.400501	0.8028	0.67716	0.885231	0.341032	0.0882509	0.112219	0.00779169	0.307471	0.0125888	0.534061	0.174642	0.30079	1.01941	0.798335	0.503979	0.504374	0.0121826	0.400422	0.256838
618	0.484724	0.328206	0.00501005	0.696435	0.347693	0.461642	0.686587	0.557185	0.457303	0.322595	0.00545077	0.470194	0.260757	0.0197944	0.077917	0.0240242	0.390103	0.818217	0.577647	0.636464	0.265612	0.0169346	0.0789893	0.0242339	0.357053	0.010437	0.536906	0.500349	0.308182	1.31607	0.826262	0.484368	0.5293	0.00781299	0.391186	0.50334
619	0.411951	0.335533	0.000373982	0.760281	0.340226	0.60922	0.88883	0.588547	0.47784	0.318136	0.000374305	0.521183	0.386719	0.000808275	0.119884	0.050024	0.321541	0.976752	0.635572	0.807814	0.415892	0.000674037	0.1227	0.0463428	0.304105	0.00985805	0.460318	0.160045	0.285379	1.3208	0.81102	0.610696	0.508434	0.00736062	0.35963	0.20535
620	0.568621	0.203603	0.0275781	0.505095	0.30715	0.687377	0.798791	0.534924	0.530567	0.187319	0.026976	0.408663	0.517636	0.0479716	0.114097	0.0969328	0.296552	0.772787	0.538752	0.684455	0.517412	0.047638	0.135976	0.100175	0.370368	0.0754447	0.672463	0.188814	0.266946	1.13064	0.729342	0.59805	0.566577	0.0617152	0.474172	0.235064
621	0.478132	0.393144	0.14059	0.573226	0.274065	0.485966	0.695665	0.592708	0.596899	0.423674	0.158844	0.471883	0.315033	0.0202861	0.109596	0.119396	0.302819	0.896541	0.523752	0.610454	0.430679	0.0196865	0.14672	0.141552	0.269176	0.0251046	0.55156	0.176978	0.31188	1.18683	0.865237	0.520026	0.443031	0.0202709	0.382147	0.244605
622	0.478464	0.230906	0.122123	0.647992	0.327677	0.69141	0.757026	0.636708	0.516501	0.221486	0.122201	0.461232	0.457169	0.0101888	0.101271	0.0825773	0.339163	0.856781	0.673768	0.71739	0.444622	0.00927219	0.100574	0.0800279	0.257586	0.0212198	0.622317	0.271958	0.284773	1.10929	0.651185	0.551182	0.46086	0.0184991	0.482391	0.323873
623	0.514211	0.309082	0.159995	0.55867	0.293255	0.67551	0.734718	0.688519	0.5824	0.291575	0.164916	0.42239	0.478162	0.0219933	0.0551031	0.0792861	0.317162	0.834468	0.667373	0.667419	0.511816	0.0220953	0.0639694	0.0895255	0.321424	0.129997	0.790007	0.227766	0.27437	0.930889	0.775063	0.474929	0.508606	0.118496	0.49337	0.308262
624	0.495849	0.207095	0.13636	0.500764	0.309001	0.537853	0.720766	0.607717	0.525333	0.234278	0.136887	0.401412	0.375153	0.151463	0.0605073	0.194131	0.316559	0.845	0.654077	0.664202	0.467138	0.13672	0.0732569	0.200195	0.440374	0.0504666	0.821116	0.314714	0.30717	0.991436	0.570225	0.436958	0.585037	0.0481971	0.58797	0.415817
625	0.460998	0.410321	0.0387762	0.505577	0.332914	0.592285	0.720425	0.560501	0.514619	0.3715	0.0450313	0.432868	0.380044	0.0283266	0.0398718	0.0619697	0.33663	0.727442	0.62011	0.567134	0.471398	0.0335107	0.0531969	0.0862324	0.393958	0.0268407	0.727137	0.270093	0.237653	0.932505	0.635175	0.549347	0.614304	0.0276982	0.52998	0.325752
626	0.374992	0.235988	0.00639552	0.546585	0.380882	0.675733	0.85412	0.583762	0.454425	0.240547	0.00687807	0.455611	0.420412	0.0224944	0.0258677	0.295677	0.33265	0.889866	0.797652	0.644244	0.459164	0.020927	0.0262334	0.268197	0.390169	0.00682857	0.764437	0.260086	0.255957	1.14979	0.675381	0.521425	0.574586	0.00574053	0.519059	0.319348
627	0.394301	0.3576	0.18435	0.592486	0.41526	0.517054	0.766031	0.623604	0.405008	0.344291	0.165428	0.429309	0.306931	0.166648	0.00164749	0.0927355	0.349824	0.749217	0.652289	0.547138	0.426084	0.170142	0.00229604	0.131826	0.511794	0.00831985	0.672018	0.271822	0.191835	1.00268	0.577009	0.402259	0.717002	0.00814741	0.533688	0.397255
628	0.348312	0.327964	0.14153	0.538971	0.363801	0.704287	0.572078	0.579518	0.446084	0.297889	0.180912	0.453986	0.357929	0.117554	0.00938514	0.266594	0.361539	0.784215	0.693712	0.693029	0.459731	0.122342	0.0123134	0.261696	0.313619	0.0249578	0.810353	0.19481	0.312155	1.11295	0.793543	0.489044	0.443212	0.0204616	0.480714	0.254426
629	0.328167	0.25323	0.227585	0.656689	0.328083	0.496328	0.566119	0.610826	0.451119	0.308532	0.263133	0.490537	0.284168	0.289987	0.0135518	0.0327193	0.398023	0.634342	0.690143	0.684233	0.327406	0.261232	0.0152363	0.0362461	0.296767	0.060559	0.890036	0.181653	0.32682	1.0137	0.635698	0.512024	0.446969	0.054331	0.568313	0.247468
630	0.302112	0.436897	0.12336	0.554205	0.424982	0.684285	0.683051	0.590618	0.353656	0.349982	0.132138	0.435701	0.305562	0.103871	0.103342	0.0776363	0.369521	0.777871	0.619889	0.666603	0.421568	0.111512	0.133695	0.0977814	0.288645	0.0276006	0.734789	0.16669	0.273642	1.18581	0.683776	0.562523	0.490811	0.0222725	0.508725	0.220775
631	0.343087	0.266807	0.173153	0.58316	0.347847	0.629416	0.710373	0.657563	0.468229	0.284436	0.187127	0.454698	0.268199	0.0767367	0.235184	0.122892	0.360221	0.818434	0.53938	0.706724	0.357685	0.0754859	0.262493	0.129222	0.335839	0.00438034	0.350797	0.242247	0.283561	1.07949	0.654984	0.506442	0.535879	0.00401431	0.346265	0.320434
632	0.31824	0.268117	0.18772	0.603871	0.421666	0.632881	0.614611	0.544117	0.361319	0.257343	0.199025	0.468533	0.270639	0.0567432	0.242331	0.135158	0.368	0.851439	0.525465	0.723435	0.341678	0.053449	0.263047	0.133549	0.300492	0.00984606	0.576406	0.262089	0.274957	1.1688	0.815031	0.476485	0.505284	0.00821946	0.4086	0.345844
633	0.313568	0.249324	0.184182	0.439993	0.360563	0.683852	0.629227	0.726574	0.426114	0.250596	0.210456	0.358209	0.367371	0.0662057	0.118114	0.11627	0.41233	0.738217	0.589132	0.628938	0.374854	0.065892	0.130141	0.122966	0.490374	0.00327708	0.405586	0.26575	0.221979	0.996944	0.712752	0.535463	0.651969	0.003151	0.350208	0.315992
634	0.431033	0.211252	0.135898	0.634157	0.331629	0.616449	0.713152	0.638037	0.490821	0.223968	0.140889	0.456978	0.34381	0.0561865	0.200337	0.120336	0.271994	0.762003	0.467469	0.689783	0.482147	0.0613747	0.26185	0.132617	0.30116	0.0271673	0.510302	0.276928	0.246881	1.20752	0.90743	0.429445	0.524747	0.0215518	0.353491	0.378189
635	0.377806	0.343796	0.0900122	0.585314	0.336424	0.603535	0.639097	0.564892	0.505254	0.350506	0.118028	0.494465	0.408872	0.0522754	0.220559	0.214622	0.374135	0.711246	0.507507	0.492556	0.470249	0.0615009	0.270778	0.270424	0.341941	0.0112781	0.539905	0.257498	0.240651	1.2406	0.939788	0.436553	0.55915	0.00880538	0.357876	0.356154
636	0.469441	0.407737	0.0853812	0.539782	0.317451	0.572588	0.766867	0.634189	0.561642	0.396142	0.0947425	0.441389	0.287657	0.0498073	0.24291	0.114737	0.283647	0.789088	0.484399	0.601238	0.474171	0.0569719	0.318506	0.152713	0.373692	0.0271526	0.424326	0.257843	0.279998	0.887425	0.642693	0.55163	0.553093	0.0289928	0.389658	0.310122
637	0.553256	0.305723	0.137646	0.511332	0.293059	0.647567	0.713079	0.608073	0.600029	0.2971	0.148572	0.427843	0.450733	0.0669085	0.321213	0.223173	0.356489	0.83872	0.49991	0.642518	0.513236	0.06851	0.360056	0.238258	0.469295	0.00275545	0.410148	0.206435	0.21544	1.27045	0.961112	0.579788	0.685021	0.0021636	0.299028	0.26245
638	0.364898	0.372368	0.0945082	0.488942	0.439543	0.528973	0.658282	0.609089	0.432233	0.395666	0.119243	0.429723	0.406486	0.0406192	0.293421	0.125038	0.341901	0.840551	0.495192	0.686145	0.493146	0.0424419	0.339412	0.140957	0.389342	0.00160978	0.308833	0.251625	0.206038	1.06458	0.880677	0.466368	0.651277	0.00150641	0.2591	0.349272
639	0.436833	0.605645	0.102684	0.682712	0.347484	0.538338	0.654546	0.72127	0.509919	0.497925	0.123778	0.462436	0.470213	0.0657866	0.146514	0.112609	0.31292	0.709773	0.529583	0.702096	0.547337	0.077258	0.194818	0.126433	0.463641	9.15e-05	0.539386	0.257578	0.222657	1.09102	0.770592	0.526573	0.674819	8.38e-05	0.411513	0.328162
640	0.383559	0.134612	0.0916922	0.528794	0.303648	0.628497	0.861385	0.556544	0.517361	0.164708	0.0910326	0.464055	0.282798	0.0458395	0.106171	0.119447	0.314694	0.767819	0.606275	0.597536	0.405082	0.0501367	0.130579	0.146092	0.39355	0.000404828	0.538966	0.172577	0.196513	1.0504	0.897658	0.526841	0.666603	0.000385137	0.375078	0.246631
641	0.510962	0.435139	0.214177	0.49852	0.339354	0.52623	0.607641	0.81495	0.557021	0.423137	0.24097	0.361124	0.439907	0.0386183	0.244627	0.10992	0.373139	0.835183	0.561382	0.673828	0.451479	0.0373078	0.252888	0.116309	0.457753	1.82e-05	0.581898	0.186091	0.264556	1.05922	0.703353	0.524132	0.632538	1.72e-05	0.452269	0.261515
642	0.337502	0.285563	0.12729	0.460565	0.314369	0.485392	0.692815	0.633619	0.462154	0.336208	0.141667	0.392775	0.380866	0.0888348	0.171372	0.0759619	0.363493	0.662481	0.599372	0.589948	0.397635	0.0920774	0.174121	0.0863813	0.332324	1.33e-05	0.626247	0.0997636	0.247633	0.940022	0.705271	0.722211	0.572908	1.41e-05	0.470288	0.121355
643	0.408902	0.210811	0.130082	0.68113	0.354524	0.503063	0.625856	0.696052	0.467575	0.255539	0.150032	0.457665	0.337686	0.100729	0.144767	0.0835955	0.319533	0.778189	0.611434	0.619485	0.441487	0.102099	0.16758	0.10311	0.398435	0.0117955	0.423761	0.155906	0.233538	1.26487	0.869578	0.483617	0.630339	0.00923842	0.327617	0.243738
644	0.375043	0.316386	0.118222	0.480262	0.435155	0.602935	0.716766	0.548091	0.408515	0.308012	0.125387	0.422685	0.338575	0.129667	0.178998	0.069135	0.354391	0.688297	0.440021	0.681364	0.313264	0.107537	0.177781	0.0607337	0.344745	0.0479784	0.375367	0.120862	0.206217	1.20863	0.828046	0.544637	0.625548	0.0381763	0.311881	0.181571
645	0.307059	0.171209	0.14389	0.550057	0.329253	0.745643	0.606883	0.591891	0.464495	0.181828	0.18554	0.471465	0.40431	0.0741949	0.135456	0.107477	0.343526	0.70932	0.573716	0.617896	0.438859	0.0775323	0.153472	0.119577	0.379792	0.00212196	0.433357	0.304429	0.23026	1.59236	1.00987	0.531781	0.620708	0.00132931	0.299892	0.363269
646	0.352508	0.141573	0.134	0.586414	0.329193	0.782668	0.673614	0.579774	0.497031	0.148748	0.160452	0.491252	0.349665	0.038362	0.187791	0.0823171	0.343528	0.964712	0.515315	0.590476	0.477809	0.0368267	0.253182	0.11571	0.339295	0.0149309	0.285815	0.205852	0.246735	1.02812	0.774825	0.45247	0.576579	0.0142812	0.268857	0.311541
647	0.382324	0.387191	0.0765494	0.649541	0.419028	0.577746	0.774918	0.579867	0.432351	0.369501	0.081923	0.494946	0.372436	0.117277	0.2203	0.116806	0.356837	0.802186	0.571806	0.529083	0.46849	0.119043	0.256819	0.164148	0.307832	0.0643272	0.90866	0.151172	0.312533	1.04544	0.869695	0.843028	0.49616	0.0579611	0.510937	0.152044
648	0.254163	0.338954	0.197445	0.511104	0.438483	0.775507	0.707338	0.622754	0.336132	0.287747	0.203913	0.426862	0.262168	0.0827702	0.149935	0.182567	0.332113	0.633282	0.523133	0.652438	0.354187	0.0960246	0.183074	0.186118	0.348859	0.0304167	0.57328	0.137076	0.293142	0.972588	0.595971	0.509498	0.543078	0.0303143	0.49014	0.211882
649	0.367736	0.308728	0.0847185	0.642224	0.465129	0.622748	0.750036	0.545412	0.358851	0.274823	0.0825193	0.465538	0.29941	0.0714078	0.177342	0.169393	0.424405	0.736499	0.519802	0.558513	0.359856	0.0779459	0.220203	0.202594	0.379739	0.129537	0.701795	0.20718	0.235626	0.991426	0.964279	0.706083	0.615186	0.115362	0.420744	0.226383
650	0.351471	0.301383	0.17781	0.613796	0.445037	0.567358	0.713815	0.607779	0.368323	0.293608	0.169446	0.445001	0.328325	0.0939239	0.121743	0.12496	0.300036	0.800053	0.62538	0.610968	0.489992	0.100381	0.154335	0.160694	0.392464	0.303823	0.721579	0.180317	0.240667	0.974195	0.895669	0.6337	0.619136	0.237589	0.445968	0.221309
651	0.273631	0.421939	0.100185	0.816544	0.328163	0.585723	0.727494	0.530265	0.401565	0.388068	0.110422	0.57244	0.284842	0.213532	0.0971614	0.122442	0.376817	0.668097	0.663844	0.704134	0.358761	0.210599	0.108766	0.127693	0.463569	0.0716092	0.536465	0.272179	0.219314	0.862083	0.616908	0.449637	0.677517	0.0765852	0.46459	0.37638
652	0.318656	0.306022	0.0919043	0.6633	0.411313	0.556474	0.595129	0.461558	0.371684	0.309158	0.11285	0.529699	0.293858	0.193484	0.0305715	0.0707425	0.307115	0.775522	0.693117	0.763146	0.399255	0.17525	0.0356008	0.0730109	0.453017	0.0640241	0.536183	0.260568	0.207979	0.840268	0.634905	0.429418	0.68373	0.0706773	0.457237	0.376784
653	0.379045	0.399799	0.170963	0.702015	0.283947	0.531885	0.645338	0.630662	0.497243	0.387783	0.186722	0.490241	0.287915	0.188941	0.0310881	0.0471195	0.30469	0.742202	0.612639	0.712298	0.409029	0.181249	0.0411753	0.0541162	0.394234	0.0847245	0.691615	0.224734	0.222142	1.05799	0.709567	0.621923	0.634238	0.0738063	0.491765	0.263814
654	0.344547	0.291271	0.147158	0.547857	0.343464	0.632767	0.656674	0.669118	0.379656	0.254708	0.143801	0.381386	0.23413	0.180261	0.0318989	0.0306205	0.399651	0.72564	0.648163	0.839138	0.339824	0.187558	0.0433848	0.033105	0.3906	0.136366	0.72897	0.22688	0.244759	0.885207	0.616664	0.478935	0.58809	0.129823	0.530369	0.308831
655	0.408077	0.288119	0.173689	0.644352	0.427768	0.59178	0.653915	0.485203	0.452404	0.304542	0.194331	0.538878	0.318374	0.144347	0.137916	0.00396867	0.294501	0.704986	0.500437	0.833078	0.439682	0.150274	0.183991	0.00418517	0.418713	0.182156	0.542939	0.251931	0.22477	0.823678	0.745614	0.571827	0.617448	0.175068	0.410321	0.293486
656	0.397561	0.297664	0.32237	0.689767	0.286277	0.575849	0.545199	0.659207	0.462404	0.28364	0.308931	0.452334	0.404302	0.150816	0.0989005	0.0572849	0.329298	0.762621	0.546008	0.746023	0.519934	0.15752	0.143561	0.0676079	0.386103	0.257289	0.63969	0.25557	0.216113	0.903063	0.623373	0.440011	0.621066	0.218076	0.498774	0.357419
657	0.406535	0.37575	0.252575	0.657956	0.366129	0.624785	0.499689	0.54601	0.482798	0.351197	0.307403	0.516716	0.358234	0.0946409	0.094849	0.0670907	0.31921	0.69658	0.642214	0.816008	0.506893	0.115345	0.123768	0.0735337	0.528046	0.118913	0.633401	0.437072	0.234547	0.990771	0.799149	0.529415	0.677161	0.105524	0.436903	0.444319
658	0.552804	0.197253	0.098816	0.643928	0.32245	0.661478	0.81878	0.487165	0.508458	0.184229	0.087482	0.47945	0.38829	0.104286	0.106832	0.00459049	0.339053	0.786617	0.520054	0.673214	0.504121	0.11168	0.159504	0.00636955	0.446711	0.31366	0.667801	0.455711	0.21608	1.12958	0.759748	0.484753	0.634565	0.211303	0.454682	0.464236
659	0.487208	0.329706	0.00139824	0.567223	0.338568	0.514394	0.772774	0.626849	0.536369	0.355797	0.00163204	0.444309	0.406086	0.107244	0.0708734	0.0155953	0.378986	0.786171	0.594067	0.638011	0.478874	0.11214	0.0973711	0.0217649	0.387571	0.184242	0.482182	0.230156	0.237802	0.863466	0.843307	0.490804	0.593093	0.171259	0.356225	0.307259
660	0.552043	0.244025	0.0123977	0.536632	0.288175	0.631235	0.753619	0.720313	0.570896	0.243534	0.0138867	0.387823	0.239471	0.12094	0.10547	0.0333567	0.317257	0.708221	0.606769	0.882957	0.37135	0.131844	0.131775	0.0332088	0.549574	0.110959	0.586053	0.315247	0.21618	0.957519	0.721217	0.532846	0.68004	0.0998846	0.434221	0.354016
661	0.42822	0.275713	0.0482559	0.557723	0.347797	0.526143	0.776105	0.576423	0.511812	0.319662	0.0545252	0.46679	0.291968	0.151489	0.1071	0.00439962	0.38017	0.61041	0.593772	0.736613	0.364521	0.170074	0.129083	0.00505796	0.413724	0.079484	0.590414	0.26819	0.249098	1.15025	0.763966	0.487094	0.539246	0.0595772	0.40473	0.311962
662	0.36742	0.414333	0.0295242	0.511635	0.364805	0.578839	0.771379	0.641423	0.427668	0.369916	0.0318216	0.399728	0.311563	0.17709	0.126296	0.0222332	0.364656	0.775533	0.540325	0.774909	0.388575	0.164244	0.159422	0.0240949	0.358641	0.316852	0.736401	0.233923	0.241521	0.954995	0.613258	0.450597	0.56491	0.242511	0.531943	0.325245
663	0.408267	0.370864	0.00953218	0.603193	0.351283	0.650272	0.882075	0.574103	0.497508	0.342692	0.0100056	0.487086	0.206282	0.093412	0.175256	0.0642831	0.304658	1.0763	0.482699	0.67396	0.358837	0.0757208	0.242778	0.0801369	0.369918	0.065802	0.674868	0.261384	0.229237	1.1509	0.730635	0.397396	0.606213	0.0535951	0.476414	0.390221
664	0.359229	0.438419	0.0122139	0.690576	0.300657	0.572268	0.753344	0.763628	0.481822	0.399884	0.0143484	0.44846	0.401846	0.115969	0.10303	0.148068	0.382981	0.62396	0.576313	0.546863	0.427122	0.12944	0.12334	0.174008	0.42218	0.0351689	0.61073	0.342984	0.194865	1.20202	0.566739	0.501466	0.642779	0.0275412	0.501738	0.387899
665	0.356191	0.298582	0.0603527	0.708201	0.35797	0.568818	0.640597	0.537202	0.471119	0.328367	0.0812456	0.550147	0.320963	0.0143002	0.112416	0.164868	0.316997	0.731728	0.541552	0.527616	0.431169	0.016775	0.147836	0.206362	0.384522	0.106876	0.820651	0.302451	0.256096	0.987676	0.653663	0.415207	0.568115	0.0945156	0.543286	0.401194
666	0.398478	0.364497	0.143744	0.409165	0.339033	0.586459	0.741685	0.652725	0.500081	0.360791	0.152151	0.364933	0.331819	0.0923296	0.178216	0.186028	0.369825	0.656126	0.495152	0.591238	0.430075	0.112824	0.239776	0.219591	0.471038	0.0199025	0.659853	0.111217	0.208528	1.27817	0.768765	0.664927	0.593754	0.0140969	0.427816	0.124977
667	0.357455	0.434829	0.00509645	0.749607	0.420882	0.472505	0.874298	0.65301	0.446719	0.467973	0.00565497	0.52624	0.459481	0.00672705	0.0818975	0.197725	0.269959	0.832137	0.587206	0.458607	0.53268	0.00692078	0.102085	0.250451	0.384228	0.218083	0.557678	0.230299	0.239861	0.894882	0.803684	0.574665	0.604738	0.193983	0.406283	0.282147
668	0.354811	0.444201	0.00105173	0.568666	0.457384	0.492457	0.81367	0.565561	0.425124	0.463159	0.00125635	0.491654	0.455325	0.00678156	0.156152	0.183709	0.32007	0.90672	0.548922	0.550845	0.559424	0.00712331	0.209996	0.237634	0.406527	0.215395	0.568024	0.262542	0.261821	0.94321	0.777051	0.567918	0.59427	0.183419	0.417418	0.310264
669	0.267332	0.365541	0.023641	0.430966	0.366559	0.528624	0.776268	0.724821	0.386983	0.384341	0.0275913	0.355375	0.384668	0.00108664	0.16325	0.293697	0.326239	0.798109	0.547108	0.512496	0.507717	0.00128455	0.215627	0.344339	0.382238	0.18543	0.389577	0.319151	0.249763	0.954923	0.839295	0.520222	0.59546	0.161205	0.314481	0.375784
670	0.410476	0.369111	0.000107026	0.715253	0.343041	0.567331	0.851226	0.568458	0.510642	0.37406	0.000118699	0.536156	0.427575	0.00581267	0.108384	0.212534	0.271724	0.953602	0.572799	0.546691	0.556406	0.00565119	0.144446	0.256565	0.310187	0.0758419	0.477198	0.204422	0.269077	1.1081	0.820624	0.500809	0.51227	0.0626693	0.360402	0.279463
671	0.365845	0.308728	6.55e-05	0.635082	0.378281	0.468157	0.83864	0.617501	0.446503	0.362308	7.17e-05	0.478292	0.408555	0.0202117	0.197232	0.184042	0.3277	0.778822	0.527227	0.627084	0.504143	0.0231474	0.246972	0.207894	0.321664	0.0201754	0.380683	0.243383	0.234785	1.12795	0.783376	0.561702	0.546104	0.0170878	0.31813	0.290554
672	0.307949	0.350827	0.0276942	0.52478	0.330705	0.699505	0.825612	0.530349	0.412897	0.303089	0.0288338	0.451501	0.592728	0.098516	0.0139244	0.0667046	0.270257	0.618657	0.724838	0.683248	0.645686	0.127583	0.0175423	0.0828681	0.385363	0.0187655	0.510849	0.222999	0.210062	1.08292	0.777087	0.591482	0.640184	0.0169331	0.39464	0.271614
673	0.473669	0.398161	0.0123765	0.605666	0.403778	0.541858	0.779074	0.822344	0.501989	0.395725	0.0144318	0.405359	0.332857	0.317979	0.00379648	0.306109	0.378963	0.665379	0.646754	0.536143	0.444421	0.311589	0.00552055	0.348088	0.505636	0.142572	0.49164	0.181978	0.221172	1.0439	0.715453	0.604061	0.689963	0.119556	0.405266	0.229748
674	0.382646	0.45597	0.0648603	0.442847	0.340359	0.53443	0.747237	0.507659	0.389621	0.364924	0.0605498	0.366111	0.351459	0.415302	0.00405859	0.119056	0.361071	0.715414	0.62884	0.582325	0.463946	0.35323	0.0059869	0.159509	0.499351	0.0512854	0.645423	0.1376	0.217287	0.841463	0.650959	0.590248	0.690309	0.0570165	0.495292	0.187317
675	0.301269	0.427445	0.0278155	0.327335	0.344068	0.597329	0.737827	0.693389	0.422214	0.391081	0.0333578	0.300602	0.405072	0.356124	0.00990483	0.106538	0.366075	0.69107	0.734072	0.677908	0.478252	0.31711	0.0120818	0.12384	0.573156	0.200804	0.622708	0.141436	0.187049	0.926882	0.741855	0.703904	0.747284	0.177003	0.454086	0.165982
676	0.308655	0.416682	0.0884546	0.331095	0.353139	0.585217	0.624254	0.700631	0.423992	0.390123	0.113565	0.301569	0.246587	0.292485	0.0203296	0.119974	0.3996	0.78184	0.649576	0.809334	0.337634	0.252474	0.0269604	0.11838	0.543411	0.142926	0.445114	0.167271	0.216569	1.06194	0.760646	0.483025	0.70676	0.117754	0.366453	0.253752
677	0.388829	0.328782	0.0851167	0.411457	0.383136	0.451181	0.780167	0.612377	0.452005	0.378681	0.089263	0.369982	0.322378	0.0638265	0.0198588	0.0479616	0.312028	0.705122	0.681757	0.675519	0.458646	0.0762169	0.0257873	0.0605602	0.523362	0.0106196	0.519482	0.207045	0.24281	1.03381	0.663882	0.622911	0.668068	0.0100029	0.43269	0.244393
678	0.311703	0.29759	0.103366	0.676439	0.366685	0.666215	0.652642	0.797702	0.411655	0.285428	0.123819	0.435584	0.375293	0.200099	0.0549198	0.115332	0.31945	0.532769	0.661462	0.796198	0.492618	0.250137	0.070098	0.117852	0.449087	0.0158042	0.477352	0.174009	0.231023	1.00835	0.622371	0.539931	0.636272	0.0150537	0.424154	0.235262
679	0.352651	0.335211	0.0633653	0.72613	0.337088	0.52538	0.590486	0.829928	0.458165	0.356397	0.0863504	0.443839	0.450924	0.183473	0.163541	0.0897734	0.340858	0.75793	0.579056	0.569669	0.462536	0.163158	0.176665	0.106549	0.482555	0.0024175	0.535703	0.0855641	0.224455	1.05684	0.796275	0.561706	0.645576	0.00219827	0.390327	0.124414
680	0.39623	0.300058	0.148887	0.524691	0.430352	0.796645	0.709939	0.496248	0.432593	0.252986	0.157023	0.472568	0.387317	0.0989475	0.0944942	0.0879247	0.310884	0.679225	0.634159	0.805956	0.438139	0.102645	0.103334	0.0814356	0.429129	0.0349242	0.529657	0.14683	0.217262	1.05791	0.75663	0.659721	0.639559	0.0312544	0.404049	0.176662
681	0.31986	0.535607	0.114875	0.538329	0.360396	0.524347	0.706092	0.725622	0.366476	0.427631	0.113343	0.369606	0.304743	0.30824	0.166867	0.0626451	0.306921	0.619605	0.545037	0.808263	0.417608	0.294709	0.201051	0.0633433	0.504196	0.00738149	0.808685	0.0503415	0.216153	1.38694	0.73884	0.726576	0.677464	0.00520479	0.514622	0.0628633
682	0.408399	0.196846	0.150406	0.403633	0.410294	0.624936	0.629307	0.689405	0.437025	0.20995	0.167954	0.3339	0.325841	0.0942448	0.208735	0.137146	0.364498	0.717837	0.508081	0.558887	0.416926	0.104337	0.258333	0.174214	0.509047	0.0694124	0.515386	0.0264332	0.250725	0.857476	0.693064	0.648339	0.649045	0.0729568	0.418001	0.0377994
683	0.294482	0.297048	0.270045	0.540482	0.326747	0.528312	0.629739	0.620918	0.434919	0.337085	0.282577	0.444013	0.313708	0.335292	0.2354	0.125254	0.323637	0.632035	0.48316	0.627028	0.316196	0.253603	0.219314	0.11314	0.561216	0.256355	0.587756	0.0271524	0.245189	0.968495	0.780403	0.650173	0.674517	0.205007	0.421699	0.0386265
684	0.314166	0.303518	0.175694	0.610941	0.453117	0.538364	0.639581	0.61654	0.363678	0.323422	0.192679	0.461417	0.326122	0.0908691	0.205822	0.10827	0.406629	0.8228	0.466243	0.72698	0.261988	0.0637358	0.17382	0.0803612	0.363433	0.466927	0.601537	0.0291077	0.22113	0.996758	0.842824	0.763802	0.567959	0.307388	0.401107	0.0343153
685	0.293657	0.391398	0.192387	0.372301	0.310188	0.592253	0.549036	0.616606	0.433297	0.370105	0.235969	0.350306	0.355218	0.146679	0.0763664	0.0577261	0.346351	0.595389	0.681006	0.569627	0.459579	0.180324	0.0921493	0.0826187	0.386651	0.0411827	0.686458	0.0476254	0.243382	1.05621	0.800365	0.852782	0.570455	0.0359624	0.447325	0.0502289
686	0.406869	0.398243	0.19105	0.569244	0.407221	0.529497	0.806161	0.640099	0.443909	0.386565	0.173732	0.433937	0.345968	0.341745	0.148512	0.19682	0.320747	0.78502	0.524669	0.674487	0.45662	0.280643	0.194353	0.204538	0.390592	0.04167	0.717938	0.0456931	0.25076	1.08925	0.738415	0.855496	0.572577	0.0355627	0.479531	0.0485064
687	0.345486	0.386474	0.170257	0.509655	0.337359	0.46011	0.682049	0.52491	0.48171	0.438703	0.192019	0.476791	0.405127	0.136567	0.121358	0.0827726	0.302025	0.663627	0.504572	0.704668	0.438512	0.134296	0.14402	0.0824299	0.389382	0.0956934	0.751273	0.0559849	0.25758	1.06947	0.812906	0.770365	0.578385	0.0803182	0.472368	0.0656629
688	0.400715	0.498384	0.0271392	0.66046	0.405718	0.534575	0.947591	0.672337	0.390109	0.397526	0.0227014	0.425129	0.399013	0.263923	0.172681	0.0799679	0.289774	0.69883	0.576022	0.740412	0.436753	0.222241	0.17738	0.0765109	0.317142	0.147842	0.691954	0.0539184	0.228349	0.852682	0.739559	0.629171	0.568629	0.145979	0.479274	0.0775435
689	0.332398	0.521502	0.000160931	0.468643	0.317884	0.394618	0.972731	0.591064	0.457255	0.525294	0.000153333	0.412404	0.351768	0.0780578	0.068183	0.154458	0.352102	1.00969	0.582796	0.577672	0.365456	0.0579743	0.0749549	0.155891	0.318635	0.460612	0.805225	0.0425484	0.233214	0.969436	0.724102	0.618046	0.569405	0.320361	0.523869	0.063663
690	0.371406	0.398168	0.00129741	0.638438	0.433416	0.480639	0.660831	0.582943	0.415212	0.411126	0.00172572	0.486964	0.398382	0.0300556	0.138956	0.151523	0.266563	0.637338	0.599715	0.497056	0.367421	0.0276573	0.119997	0.141889	0.398345	0.160337	0.574198	0.0358784	0.308472	0.838914	0.743051	0.807512	0.556675	0.159063	0.433027	0.0421033
691	0.418876	0.380141	0.00603226	0.58273	0.297854	0.484501	0.980699	0.452793	0.522521	0.400335	0.00562897	0.520092	0.378997	0.0126823	0.16605	0.170326	0.384156	0.997548	0.599098	0.623324	0.394951	0.0105101	0.172681	0.172028	0.361723	0.12229	0.52827	0.0698831	0.2548	0.892034	0.775752	0.659557	0.569277	0.11836	0.399325	0.0933859
692	0.478217	0.380106	0.0271665	0.552746	0.339853	0.58061	0.979667	0.782189	0.539904	0.369612	0.0252827	0.394084	0.412921	0.000717471	0.101524	0.307381	0.296033	0.834369	0.575396	0.543728	0.451912	0.000689975	0.115148	0.291115	0.323893	0.0958036	0.688702	0.0400635	0.229433	0.980354	0.726157	0.689233	0.543107	0.0855999	0.472392	0.0518728
693	0.433939	0.468704	0.0183043	0.463852	0.304661	0.564837	0.777282	0.559992	0.565215	0.441058	0.0221943	0.440511	0.347035	0.0493781	0.141634	0.173137	0.326809	0.831697	0.511279	0.562721	0.456457	0.0510363	0.191566	0.210554	0.448928	0.145476	0.655318	0.0259227	0.230368	0.860681	0.659399	0.701967	0.654889	0.143699	0.496106	0.0353124
694	0.419357	0.374881	6.15e-05	0.802921	0.34945	0.492063	0.810069	0.642023	0.494521	0.39622	6.91e-05	0.526801	0.434225	0.0441682	0.142711	0.220179	0.286796	0.71569	0.511464	0.605183	0.526528	0.0511483	0.18831	0.236997	0.325685	0.140384	0.731419	0.0375905	0.229812	0.960131	0.658272	0.657946	0.581717	0.127057	0.524667	0.0537078
695	0.411507	0.407646	0.00925445	0.545424	0.315707	0.702454	0.750558	0.623408	0.48471	0.330919	0.0104976	0.422615	0.396095	0.0213037	0.133778	0.22219	0.349383	0.90648	0.542441	0.628941	0.497268	0.021764	0.183942	0.246277	0.401848	0.0864638	0.549226	0.138908	0.25614	0.804076	0.766402	0.697002	0.610215	0.0970319	0.41729	0.166067
696	0.288875	0.410768	0.0548656	0.450241	0.338571	0.569887	0.683704	0.567709	0.41406	0.390882	0.0678368	0.41376	0.265505	0.0144573	0.101226	0.289871	0.372088	0.750641	0.536333	0.557626	0.353257	0.0164456	0.134688	0.301479	0.315816	0.0860388	0.588463	0.116701	0.270916	0.856668	0.886258	0.523893	0.533764	0.0907915	0.397699	0.180781
697	0.360528	0.388702	0.0412582	0.614461	0.391252	0.587828	0.764145	0.56386	0.462267	0.386898	0.0494978	0.509312	0.271577	0.131366	0.177384	0.210282	0.307634	0.858044	0.59063	0.45016	0.358709	0.112539	0.18753	0.250835	0.414377	0.134952	0.473187	0.254545	0.228886	0.818682	0.715943	0.639268	0.641998	0.14119	0.397197	0.284091
698	0.51828	0.367987	0.0330258	0.725426	0.337309	0.455336	0.920901	0.578676	0.544569	0.400222	0.0314513	0.518073	0.322009	0.107344	0.194507	0.0948425	0.309584	0.66873	0.519003	0.693224	0.457202	0.126468	0.247395	0.110182	0.329338	0.176186	0.566218	0.143934	0.252363	0.868795	0.726151	0.515399	0.560597	0.167675	0.436175	0.216407
699	0.521202	0.318583	0.059326	0.663167	0.333207	0.513586	0.64471	0.613912	0.586872	0.367938	0.0804171	0.505936	0.386367	0.271735	0.272167	0.146552	0.366767	0.757935	0.496717	0.537583	0.347704	0.195812	0.241508	0.140619	0.450226	0.126069	0.621094	0.229036	0.219504	0.795827	0.864306	0.549086	0.653203	0.133913	0.412707	0.287138
700	0.429241	0.427733	0.0115773	0.536398	0.323728	0.587799	0.83373	0.63255	0.500421	0.381794	0.0121853	0.421121	0.380904	0.0290925	0.163398	0.0523836	0.342417	0.82967	0.555451	0.652969	0.468564	0.0306767	0.202114	0.0658954	0.353765	0.0995941	0.48656	0.313241	0.244283	1.02125	0.673151	0.455308	0.581296	0.0880293	0.415777	0.402065
701	0.384568	0.37422	0.0193403	0.749182	0.364613	0.560764	0.837272	0.594039	0.469353	0.372298	0.0208681	0.530057	0.397076	0.168826	0.168813	0.0666261	0.383573	0.668618	0.564675	0.634013	0.458891	0.183091	0.206339	0.0848431	0.282373	0.268155	0.440709	0.524208	0.227935	0.718267	0.861052	0.517328	0.540407	0.268522	0.335402	0.49747
702	0.332364	0.361587	0.0934031	0.539686	0.487085	0.507659	0.696799	0.638195	0.373557	0.384861	0.108548	0.432385	0.388801	0.0837174	0.116057	0.171296	0.300522	0.778968	0.648895	0.577619	0.510077	0.0894796	0.138514	0.208432	0.349164	0.277228	0.37262	0.289154	0.246597	1.01179	0.744	0.438065	0.562279	0.210942	0.326333	0.38429
703	0.360865	0.226944	0.193253	0.563315	0.289873	0.695432	0.564076	0.481946	0.494577	0.226654	0.231099	0.501095	0.457774	0.101743	0.155263	0.0508288	0.338141	0.633068	0.506444	0.750319	0.510489	0.121756	0.203616	0.0563531	0.34574	0.100723	0.506031	0.273259	0.235464	0.856799	0.854922	0.463376	0.582435	0.103845	0.368462	0.364811
704	0.427117	0.100501	0.14857	0.739206	0.357676	0.824134	0.791117	0.601445	0.517115	0.10406	0.15147	0.534951	0.289816	0.0770254	0.109915	0.0939347	0.317826	0.907928	0.662502	0.638409	0.431114	0.0733884	0.131317	0.117868	0.355503	0.0714986	0.38817	0.217856	0.285026	1.08893	0.59744	0.536918	0.553407	0.0615154	0.393095	0.287928
705	0.391942	0.122961	0.119554	0.828	0.397804	0.841975	0.603366	0.48276	0.453414	0.118275	0.149893	0.597644	0.397589	0.302156	0.0977616	0.0470958	0.299083	0.513075	0.626085	0.718542	0.472647	0.314826	0.11258	0.0517444	0.386807	0.533484	0.636216	0.183617	0.225732	0.774789	0.946914	0.484693	0.630621	0.407517	0.40166	0.274405
706	0.382581	0.0816074	0.0770649	0.663225	0.332217	0.788103	0.817945	0.522028	0.394489	0.0725575	0.0670114	0.460487	0.440211	0.0505677	0.120805	0.0443833	0.281018	0.9262	0.462527	0.895591	0.496648	0.0442837	0.161403	0.0401619	0.404944	0.340887	0.49398	0.188139	0.227753	0.70634	0.874047	0.529034	0.634587	0.323836	0.359663	0.260365
707	0.42455	0.289141	0.0523827	0.901462	0.365708	0.790932	0.753428	0.566285	0.474101	0.243939	0.0574978	0.573094	0.411954	0.0923026	0.0657755	0.0556056	0.279397	0.861951	0.539033	0.848504	0.446588	0.0778695	0.0786878	0.0489828	0.433837	0.43208	0.445588	0.255294	0.181092	0.717437	0.886879	0.533951	0.705446	0.375862	0.334395	0.323444
708	0.327917	0.0770648	0.0918813	0.651664	0.375966	0.779272	0.836929	0.564807	0.40937	0.0808248	0.0895569	0.496085	0.386343	0.0599668	0.151401	0.107263	0.390831	0.684595	0.653553	0.578557	0.400425	0.0643269	0.152528	0.1228	0.3621	0.307315	0.312217	0.174611	0.254352	0.834553	0.89817	0.477687	0.578981	0.267039	0.256054	0.26406
709	0.482576	0.198819	0.0213015	0.633715	0.402173	0.749733	0.85302	0.697041	0.49043	0.189751	0.02188	0.44316	0.360898	0.108604	0.133693	0.215676	0.353855	0.671962	0.567421	0.576004	0.449851	0.125109	0.169527	0.245313	0.362877	0.24688	0.479893	0.308048	0.237945	0.818449	0.958925	0.567837	0.593042	0.229357	0.330986	0.34731
710	0.419645	0.13284	0.0494413	0.684292	0.402311	0.735895	0.770945	0.614278	0.472296	0.142029	0.055743	0.501264	0.411581	0.288247	0.13811	0.278381	0.333139	0.712517	0.62206	0.691809	0.429844	0.237522	0.141948	0.235321	0.30683	0.197338	0.452723	0.221795	0.256633	0.948501	0.964702	0.528333	0.529536	0.169854	0.31584	0.289512
711	0.441692	0.300237	0.0806757	0.42974	0.354102	0.588287	0.777492	0.597339	0.492846	0.303596	0.0841617	0.381147	0.352527	0.241146	0.12281	0.235291	0.346997	0.740909	0.599818	0.579978	0.438981	0.222134	0.148651	0.256084	0.359524	0.150311	0.380233	0.172759	0.273516	0.916401	0.785334	0.599937	0.558106	0.139453	0.323131	0.2204
712	0.36804	0.319366	0.0545282	0.467286	0.422123	0.645832	0.806048	0.736542	0.42028	0.303945	0.0576338	0.362415	0.347826	0.146766	0.101796	0.239074	0.311384	0.8342	0.572434	0.461169	0.487935	0.141857	0.139854	0.317123	0.466467	0.312324	0.52836	0.266313	0.28797	0.906034	0.744549	0.471386	0.612448	0.254841	0.412744	0.357513
713	0.369032	0.290528	0.0203586	0.437423	0.407648	0.64489	0.807232	0.725499	0.427355	0.2842	0.0222635	0.350003	0.319634	0.0207941	0.169264	0.239306	0.368497	0.875832	0.567787	0.587811	0.399101	0.0206009	0.199179	0.254616	0.352609	0.285689	0.527694	0.277578	0.250526	0.873824	0.881203	0.498659	0.577501	0.244816	0.372576	0.354198
714	0.37372	0.485686	0.0268604	0.437609	0.386732	0.509404	0.750161	0.533496	0.449052	0.45524	0.0316447	0.41961	0.288692	0.00507454	0.129907	0.179683	0.355037	0.87507	0.548898	0.517606	0.375733	0.0050505	0.161692	0.218618	0.44804	0.182013	0.451747	0.28238	0.239612	0.998627	0.757177	0.470685	0.636719	0.152101	0.36879	0.367165
715	0.37954	0.315104	0.0849669	0.59218	0.369093	0.591461	0.71664	0.658798	0.451742	0.315703	0.0951325	0.441098	0.377266	4.4e-05	0.10748	0.287149	0.39089	0.89771	0.579593	0.546477	0.45243	4.57e-05	0.142777	0.31929	0.404278	0.265864	0.551762	0.188983	0.241568	0.868198	0.781238	0.559166	0.595304	0.227755	0.403847	0.241847
716	0.357069	0.265876	0.0317553	0.534495	0.37688	0.626258	0.762335	0.531456	0.451387	0.280096	0.037307	0.475932	0.350684	0.0048145	0.101118	0.351537	0.318329	0.752934	0.578621	0.589688	0.440446	0.00544049	0.125313	0.329026	0.329397	0.177087	0.458963	0.210584	0.248182	0.99489	0.778181	0.492961	0.556278	0.149246	0.366669	0.293248
717	0.396899	0.253151	0.0938126	0.465804	0.317135	0.609092	0.635003	0.66385	0.44066	0.241349	0.102474	0.353871	0.387166	0.00474248	0.110331	0.229172	0.329195	0.6743	0.601273	0.553341	0.458266	0.00587281	0.131331	0.251561	0.494921	0.136679	0.479467	0.136188	0.221316	0.842616	0.980444	0.654987	0.676578	0.137426	0.325023	0.168875
718	0.365128	0.268645	0.0665446	0.812225	0.337583	0.716179	0.866501	0.723548	0.454819	0.247619	0.0644105	0.496513	0.395555	0.000651528	0.125425	0.232388	0.358249	0.755851	0.54893	0.514821	0.472163	0.000775214	0.165402	0.279596	0.455064	0.262771	0.482721	0.143227	0.220996	0.941404	0.919655	0.72112	0.672681	0.218138	0.34411	0.165623
719	0.449481	0.318567	0.107339	0.433586	0.327589	0.588153	0.812352	0.553977	0.523458	0.32233	0.1072	0.405535	0.310916	5.38e-06	0.176187	0.15686	0.308441	0.998532	0.514613	0.717238	0.463371	5.12e-06	0.237311	0.169445	0.584659	0.131008	0.435054	0.194618	0.236995	0.930093	0.843978	0.550095	0.696969	0.121494	0.335628	0.255431
720	0.289803	0.306314	0.0330354	0.660197	0.350127	0.620608	0.720854	0.51329	0.331289	0.263662	0.0334119	0.46878	0.386541	0.00942252	0.170284	0.154119	0.367598	0.821574	0.668659	0.525746	0.487604	0.0108355	0.194047	0.214512	0.570094	0.157134	0.433615	0.182632	0.241912	0.936206	0.84949	0.560268	0.690641	0.141973	0.334436	0.241465
721	0.403805	0.349655	0.0034517	0.679181	0.393086	0.553289	0.668676	0.632826	0.478996	0.368416	0.00480564	0.500082	0.40808	0.0763284	0.214277	0.260651	0.320909	0.859192	0.526805	0.570503	0.529046	0.0780548	0.273506	0.298393	0.389329	0.00368098	0.523373	0.17087	0.263023	1.21378	0.710855	0.631627	0.59524	0.00301923	0.423459	0.212468
722	0.315861	0.29831	0.00249071	0.615858	0.338069	0.54569	0.768852	0.530041	0.433111	0.324477	0.00294167	0.504283	0.290938	0.000514485	0.22799	0.160627	0.321427	0.688099	0.569243	0.663766	0.419788	0.000668764	0.259691	0.177471	0.350237	0.0306271	0.347797	0.172288	0.235366	0.954847	1.00582	0.802885	0.592027	0.0308909	0.255808	0.175596
723	0.344432	0.384946	0.0098103	0.515229	0.344552	0.593432	0.845874	0.517973	0.463731	0.372961	0.0107872	0.474009	0.33132	8.19e-05	0.197685	0.223221	0.330688	1.11095	0.482672	0.599954	0.44348	6.85e-05	0.258264	0.245768	0.323045	0.301631	0.274593	0.183657	0.22856	1.05805	0.896601	0.703698	0.580615	0.221063	0.233503	0.205862
724	0.380124	0.393917	0.0214042	0.607325	0.400156	0.540577	0.884282	0.638016	0.4644	0.404955	0.0226756	0.473146	0.264559	7.69e-06	0.196965	0.232879	0.377188	0.712882	0.535063	0.60144	0.330179	8.81e-06	0.220927	0.234324	0.438756	0.229391	0.332028	0.0836593	0.233828	0.655023	1.02423	0.634249	0.650945	0.258948	0.244552	0.116298
725	0.276628	0.460235	0.071728	0.657878	0.387572	0.469476	0.659807	0.622837	0.325296	0.412433	0.0781585	0.448481	0.35582	0.000144229	0.207226	0.0617872	0.308981	0.795058	0.558126	0.722465	0.400063	0.000141428	0.209328	0.0612445	0.340236	0.268618	0.294916	0.0595836	0.272689	0.847374	1.01855	0.684274	0.554644	0.240589	0.224446	0.0800462
726	0.320298	0.486434	0.0328744	0.655788	0.3762	0.518462	0.785002	0.665681	0.376824	0.419922	0.0338433	0.444613	0.376751	0.00441962	0.220229	0.160329	0.350645	0.856208	0.530404	0.818976	0.381314	0.00394163	0.217775	0.129303	0.346394	0.281161	0.352837	0.0496584	0.241943	1.1814	0.867111	0.655148	0.5828	0.19145	0.287802	0.0698596
727	0.327306	0.289639	0.0273754	0.653264	0.383428	0.60061	0.743345	0.660532	0.42956	0.307645	0.0333057	0.478575	0.332604	0.0133803	0.316113	0.152462	0.366231	0.909713	0.462101	0.74684	0.404124	0.0127762	0.350301	0.148963	0.334452	0.264219	0.410554	0.0521636	0.266681	0.975001	0.972994	0.621216	0.549207	0.211874	0.295068	0.0765739
728	0.424263	0.36613	0.0451395	0.661609	0.350311	0.524526	0.770216	0.480959	0.311613	0.247789	0.0321899	0.382543	0.370976	0.0145183	0.24737	0.00207297	0.315416	0.892312	0.528029	0.72692	0.430608	0.0134186	0.260246	0.00229281	0.442801	0.36627	0.403355	0.0430176	0.205426	0.729612	0.713485	0.766177	0.645965	0.323234	0.349497	0.0508209
729	0.240698	0.246993	0.154094	0.549393	0.431538	0.570204	0.633938	0.667257	0.308095	0.266671	0.17178	0.414429	0.33763	0.249011	0.271861	0.00108783	0.338907	0.703131	0.408275	0.700783	0.433757	0.236255	0.347655	0.00135349	0.450103	0.378993	0.474438	0.0892626	0.303635	0.970149	0.710807	0.584502	0.594088	0.280105	0.398974	0.131721
730	0.291748	0.285017	0.139652	0.61268	0.414755	0.465087	0.726994	0.70645	0.351925	0.326627	0.141184	0.42499	0.450483	0.0297293	0.273424	0.0102013	0.341371	0.910232	0.585138	0.78981	0.507899	0.0287223	0.286709	0.0113967	0.454402	0.262419	0.542575	0.0949673	0.249981	0.788907	0.607927	0.723057	0.634219	0.246769	0.466693	0.114402
731	0.342623	0.356536	0.123985	0.696118	0.362606	0.60739	0.619961	0.64594	0.349954	0.288052	0.12182	0.430798	0.338994	0.121438	0.0991901	0.00143254	0.330132	0.724304	0.533235	0.766422	0.423222	0.124221	0.129782	0.00159222	0.461776	0.207091	0.551546	0.179472	0.24612	0.601376	0.752943	0.691151	0.649467	0.255171	0.4218	0.205408
732	0.304705	0.274382	0.0156311	0.533421	0.374037	0.505306	0.753148	0.531775	0.375738	0.300892	0.0173489	0.445481	0.379749	0.256658	0.112101	0.00675365	0.307905	0.68534	0.509102	0.830204	0.506758	0.255708	0.16415	0.00751514	0.604219	0.403462	0.527387	0.094743	0.25097	0.817262	0.697145	0.59773	0.700297	0.328462	0.428023	0.13533
733	0.369152	0.255158	0.00650397	0.653259	0.341548	0.552762	0.756866	0.689381	0.446472	0.276133	0.00739515	0.447818	0.425009	0.0898972	0.308446	0.000176597	0.327061	0.677282	0.51453	0.732333	0.505593	0.105054	0.338386	0.000215086	0.43096	0.159433	0.520121	0.244371	0.25691	0.757638	0.847998	0.510709	0.626468	0.17384	0.380159	0.323614
734	0.349577	0.25173	0.0644655	0.407781	0.443718	0.552968	0.764975	0.481901	0.425328	0.302087	0.0751307	0.444068	0.407765	0.0326031	0.0947383	0.006587	0.277317	0.882681	0.674747	0.738563	0.542602	0.0332108	0.113337	0.00811639	0.448226	0.379955	0.500003	0.248682	0.245485	0.757102	0.796401	0.491284	0.6456	0.33399	0.385516	0.335815
735	0.373685	0.277526	0.145746	0.545358	0.38254	0.581802	0.729914	0.627848	0.455966	0.300792	0.155217	0.44104	0.348134	0.0709509	0.271497	0.00182776	0.397035	0.823649	0.468786	0.752258	0.422539	0.0728942	0.331488	0.00219465	0.479647	0.452233	0.595042	0.243844	0.235015	0.775333	0.642058	0.557495	0.664363	0.366219	0.478174	0.301547
736	0.313977	0.267904	0.0952564	0.413552	0.37153	0.594502	0.744252	0.579452	0.411586	0.285082	0.103896	0.386373	0.331745	0.0426711	0.138543	0.00839422	0.345187	0.706474	0.613094	0.748776	0.438969	0.0515383	0.16683	0.0100412	0.40561	0.0469375	0.485867	0.211608	0.217564	1.03705	0.848084	0.503482	0.629589	0.0424752	0.358568	0.287447
737	0.377472	0.394891	0.0490855	0.764273	0.368128	0.574804	0.797921	0.744229	0.464591	0.380957	0.0537105	0.485134	0.360564	0.094347	0.212553	0.0232651	0.325427	0.703083	0.573344	0.782112	0.463436	0.106072	0.242107	0.0259247	0.337576	0.0558576	0.451412	0.323557	0.295256	1.07884	0.646742	0.490808	0.525694	0.0488259	0.407604	0.392816
738	0.44398	0.41866	0.0422881	0.529118	0.346827	0.695694	0.845866	0.458751	0.53053	0.360787	0.0452663	0.511758	0.26237	0.0504344	0.236545	0.00247519	0.367928	0.883248	0.522706	0.754433	0.339205	0.0468342	0.262117	0.00274991	0.275264	0.0543915	0.548489	0.117063	0.220619	1.00538	0.821447	0.591779	0.531345	0.0502723	0.394	0.160139
739	0.514822	0.33504	0.0779514	0.530572	0.374096	0.636947	0.856129	0.792647	0.507279	0.305154	0.0735368	0.366121	0.384243	0.000515748	0.0951224	0.00237951	0.378889	0.874854	0.607073	0.678545	0.451431	0.000535339	0.120373	0.00309445	0.382025	0.0371472	0.475616	0.235458	0.2059	0.993955	0.638676	0.577633	0.640333	0.035726	0.423534	0.286525
740	0.418202	0.401916	0.138963	0.718644	0.293	0.488614	0.549958	0.616003	0.538344	0.420345	0.184167	0.513216	0.340805	0.196153	0.20097	0.0134504	0.33378	0.844986	0.484985	0.719712	0.400485	0.161107	0.233049	0.0147879	0.307938	0.0694934	0.560983	0.151885	0.241224	1.03355	0.830543	0.558561	0.531985	0.0613505	0.394722	0.205214
741	0.481684	0.58531	0.000699723	0.501304	0.330742	0.586015	0.779185	0.677206	0.4977	0.441171	0.000748144	0.375817	0.357577	0.0916129	0.130423	0.0319184	0.362403	0.615758	0.606682	0.788484	0.469971	0.122438	0.167644	0.0370597	0.399253	0.00383408	0.742727	0.272756	0.266904	1.10625	0.637143	0.534045	0.591926	0.0034281	0.535024	0.334611
742	0.36756	0.347651	0.029582	0.596434	0.337138	0.582162	0.731529	0.539307	0.477659	0.349532	0.0358172	0.496802	0.341484	0.060413	0.166836	0.0877631	0.340364	0.637839	0.409562	0.733089	0.407566	0.0707191	0.22779	0.0898414	0.380202	0.00654753	0.609315	0.202969	0.234806	1.09283	0.69267	0.461674	0.60215	0.00586814	0.462168	0.298027
743	0.318274	0.380847	0.136179	0.553152	0.383896	0.675202	0.768569	0.576583	0.417828	0.341379	0.141219	0.465107	0.360097	0.0194678	0.155756	0.163446	0.336968	0.893552	0.535545	0.62183	0.466818	0.0197174	0.203437	0.190143	0.483295	0.0050191	0.792445	0.311146	0.257775	0.957196	0.729345	0.549574	0.553438	0.00458614	0.479114	0.313368
744	0.394835	0.41801	0.0139937	0.611052	0.301469	0.468639	0.72472	0.579193	0.496191	0.423912	0.0166961	0.473804	0.38414	0.0215828	0.211541	0.13553	0.340195	0.809322	0.471594	0.571191	0.431422	0.0216483	0.249105	0.155284	0.45502	0.00162944	0.666841	0.251151	0.231373	1.25913	0.626655	0.415744	0.606325	0.00122993	0.491206	0.343592
745	0.445212	0.360691	8.92e-05	0.838513	0.362417	0.630455	0.787707	0.472841	0.462535	0.314722	9.46e-05	0.571867	0.476995	0.0188947	0.361914	0.299186	0.34358	0.798375	0.457133	0.590598	0.488731	0.0194254	0.3714	0.286249	0.368615	0.0108462	0.697967	0.16023	0.244841	1.2416	0.634841	0.480272	0.586399	0.00855648	0.517795	0.244381
746	0.312079	0.257662	0.0867547	0.461199	0.324451	0.521078	0.891441	0.695739	0.43094	0.297396	0.0813949	0.370563	0.376049	0.10098	0.278481	0.125643	0.337706	0.885	0.461967	0.665236	0.509221	0.0999105	0.363946	0.154049	0.390385	0.00018527	0.602839	0.253218	0.212148	0.98928	0.673876	0.531358	0.637466	0.000185393	0.468558	0.318735
747	0.44958	0.219224	0.0217603	0.404377	0.385167	0.718772	0.937597	0.678217	0.489341	0.214506	0.0208561	0.346631	0.341969	0.116375	0.272779	0.122554	0.371012	0.684007	0.45528	0.594682	0.451277	0.137692	0.352948	0.160825	0.368208	0.00892145	0.585958	0.306348	0.243497	1.30138	0.722578	0.495386	0.600673	0.00680202	0.447357	0.381495
748	0.317433	0.261024	0.0004582	0.318374	0.344027	0.536465	0.970695	0.754098	0.413065	0.28858	0.000424977	0.269924	0.396326	0.127915	0.212283	0.212609	0.313292	0.800449	0.543081	0.542854	0.492751	0.125032	0.249727	0.250082	0.398008	0.204077	0.632863	0.221408	0.237153	0.935289	0.642142	0.475252	0.619299	0.177941	0.493453	0.314423
749	0.355483	0.13254	0.150059	0.294012	0.428719	0.776187	0.919438	0.727743	0.398966	0.130513	0.127568	0.260519	0.306434	0.0756973	0.225778	0.205996	0.380666	0.830016	0.46913	0.623435	0.403268	0.0773613	0.294102	0.228324	0.416756	0.177569	0.518843	0.251749	0.298497	0.917702	0.682833	0.519022	0.582424	0.162079	0.431658	0.326491
750	0.383317	0.448756	0.121095	0.625582	0.397199	0.59467	0.735173	0.607364	0.4272	0.386796	0.124452	0.463495	0.361691	0.0810917	0.0996302	0.222391	0.344974	0.633032	0.616583	0.643847	0.476543	0.105802	0.129636	0.242108	0.232055	0.14998	0.775496	0.204098	0.258083	0.825865	0.715397	0.547315	0.472361	0.153515	0.519762	0.271212
751	0.367655	0.136121	0.213773	0.38321	0.448322	0.688164	0.715822	0.675548	0.425217	0.155935	0.218527	0.346042	0.471956	0.12645	0.261739	0.227949	0.326119	0.685819	0.386787	0.581051	0.518162	0.136699	0.343815	0.247299	0.22605	0.10465	0.746201	0.208494	0.276827	0.876022	0.739687	0.546813	0.447064	0.106414	0.501263	0.275036
752	0.300343	0.223607	0.0456616	0.588461	0.416132	0.572903	0.822956	0.645693	0.365143	0.247744	0.0468478	0.439079	0.354467	0.121324	0.138846	0.230016	0.307154	0.672884	0.629459	0.655941	0.460524	0.134462	0.15843	0.231395	0.479323	0.197073	0.540818	0.188307	0.274638	1.03155	0.706334	0.585007	0.629099	0.159369	0.430893	0.241026
753	0.27304	0.268777	0.0627755	0.715683	0.464468	0.492649	0.741866	0.524853	0.343034	0.327827	0.0727335	0.550956	0.405562	0.180152	0.309874	0.188908	0.343979	0.619172	0.494433	0.740888	0.461259	0.193914	0.331765	0.178299	0.397755	0.387879	0.659486	0.1147	0.236558	0.923836	0.711987	0.618473	0.625527	0.295353	0.480314	0.156112
754	0.300144	0.218393	0.0637354	0.726555	0.407184	0.519977	0.817507	0.564349	0.371541	0.26034	0.0649203	0.522171	0.366492	0.154814	0.208728	0.309856	0.318205	0.69998	0.522487	0.524996	0.49682	0.170543	0.26617	0.349004	0.443527	0.124632	0.653686	0.0777129	0.282815	1.03029	0.641178	0.615415	0.603958	0.107169	0.50172	0.110836
755	0.376362	0.2427	0.127941	0.740125	0.380528	0.547113	0.723181	0.494337	0.465403	0.288379	0.141698	0.575413	0.352264	0.202523	0.230901	0.132832	0.342055	0.69237	0.564547	0.653925	0.455171	0.207825	0.263873	0.153323	0.419629	0.0830662	0.626696	0.0823499	0.269866	0.95172	0.601676	0.637867	0.596434	0.079197	0.504407	0.11215
756	0.351085	0.188364	0.162901	0.448068	0.390672	0.636922	0.652282	0.776071	0.437992	0.212815	0.186171	0.348973	0.287065	0.218267	0.220124	0.0921554	0.354315	0.691136	0.533523	0.549465	0.395297	0.219535	0.262531	0.126858	0.44735	0.0702998	0.798433	0.0758183	0.210699	0.84879	0.681985	0.728916	0.656933	0.0746275	0.531107	0.0916063
757	0.37058	0.326476	0.120117	0.577644	0.43478	0.606355	0.594219	0.609271	0.385629	0.299946	0.138073	0.430264	0.307403	0.112613	0.146098	0.160888	0.379892	0.838328	0.565341	0.625947	0.412072	0.111538	0.189704	0.19028	0.377703	0.33742	0.459433	0.14016	0.241779	1.30631	0.714682	0.529436	0.606403	0.204856	0.39018	0.20827
758	0.298445	0.337294	0.184807	0.532194	0.36705	0.543298	0.640327	0.772912	0.421672	0.365486	0.213057	0.394985	0.265704	0.0254647	0.263877	0.0217289	0.346696	0.967263	0.558142	0.706894	0.393184	0.024112	0.298033	0.0274356	0.459483	0.00293865	0.525785	0.15115	0.209112	0.893299	0.70954	0.677704	0.673089	0.00322826	0.420837	0.17932
759	0.369021	0.420899	0.156337	0.461107	0.433033	0.451591	0.637809	0.624727	0.383446	0.407525	0.163794	0.370022	0.308467	0.0864467	0.203656	0.00391578	0.377248	0.749582	0.475708	0.779835	0.395088	0.0928468	0.262984	0.00445588	0.334905	0.00163427	0.431827	0.0799635	0.229756	0.986222	0.82339	0.518557	0.580889	0.00163471	0.340801	0.131002
760	0.274612	0.394494	0.224194	0.516639	0.338395	0.69622	0.640241	0.656892	0.345234	0.309858	0.214157	0.381012	0.403037	0.0755995	0.22062	0.00673341	0.357892	0.836232	0.564261	0.721956	0.446775	0.0717941	0.238237	0.00774078	0.394124	0.0425824	0.400824	0.216379	0.249785	1.03507	0.801095	0.762255	0.606956	0.0393158	0.331985	0.219882
761	0.396074	0.305818	0.0795161	0.372865	0.35531	0.508187	0.746388	0.707203	0.48509	0.34787	0.0892422	0.325595	0.334334	0.0946668	0.0934868	0.0103517	0.319081	0.693739	0.550596	0.776736	0.485457	0.11493	0.137609	0.0125876	0.421896	0.102599	0.469984	0.207985	0.244408	1.15103	0.761388	0.637212	0.629765	0.0816056	0.380556	0.245029
762	0.338709	0.322596	0.000277379	0.479249	0.333529	0.62715	0.793016	0.655387	0.425425	0.30046	0.000302412	0.38079	0.289981	0.0569745	0.0597197	0.000401998	0.300394	0.84749	0.665855	0.683452	0.441791	0.0587084	0.0754442	0.000536102	0.534118	0.0155715	0.24617	0.203636	0.199319	1.03671	1.02648	0.470057	0.726434	0.0147723	0.193154	0.301453
763	0.332516	0.357068	0.00806735	0.545512	0.383101	0.651212	0.926059	0.617254	0.392425	0.313218	0.00756897	0.421413	0.361079	0.0540022	0.0825015	0.00232718	0.373406	0.749723	0.567834	0.86089	0.447315	0.0616144	0.1141	0.00248644	0.364628	0.0516447	0.309323	0.133962	0.235753	1.15078	0.923039	0.675734	0.605977	0.0429029	0.250728	0.165174
764	0.349593	0.22941	0.0670953	0.414773	0.440569	0.60882	0.68231	0.688272	0.375699	0.234431	0.0754085	0.33358	0.364188	0.14991	0.076111	0.0142523	0.321033	0.79923	0.632088	0.684009	0.485346	0.147799	0.0984179	0.0186694	0.379972	0.33795	0.429591	0.129625	0.230603	0.821428	0.843853	0.621984	0.611213	0.28873	0.334433	0.169955
765	0.289841	0.408247	0.0720737	0.439946	0.365203	0.569471	0.752951	0.678049	0.412709	0.398305	0.0826278	0.377559	0.413637	0.07921	0.0791697	0.105492	0.360167	0.647314	0.613728	0.6936	0.384345	0.0769828	0.0795431	0.0957714	0.496502	0.0542256	0.439003	0.260608	0.282732	1.06342	0.769139	0.463814	0.632338	0.0482607	0.36159	0.356816
766	0.359323	0.337147	0.0965536	0.431119	0.35166	0.738534	0.618932	0.646312	0.456512	0.292713	0.121972	0.373731	0.319608	0.0402262	0.170334	0.462492	0.374571	0.753688	0.542318	0.568198	0.389565	0.0437166	0.203045	0.399757	0.376374	0.0351093	0.490727	0.185509	0.233201	1.06426	0.722587	0.7167	0.607728	0.0316553	0.401231	0.203421
767	0.451988	0.343078	0.132039	0.532165	0.398563	0.433286	0.681969	0.743736	0.443518	0.36308	0.134384	0.368421	0.337569	0.0219106	0.156179	0.126349	0.31869	0.677816	0.545228	0.539827	0.498059	0.0303792	0.216039	0.183731	0.413357	0.0138895	0.474563	0.083877	0.210096	1.04345	0.828924	0.53595	0.661907	0.0131234	0.363781	0.135096
768	0.344913	0.224237	0.193071	0.430214	0.341583	0.669047	0.630054	0.809471	0.474712	0.240246	0.223668	0.336167	0.284982	0.0395977	0.180237	0.358137	0.332058	0.7324	0.5131	0.524603	0.426213	0.0480791	0.24195	0.383306	0.344736	0.00282396	0.418951	0.0884429	0.195252	1.31518	0.761272	0.57331	0.637979	0.002142	0.354866	0.133575
769	0.379765	0.655104	0.214868	0.581909	0.315633	0.584841	0.582013	0.693511	0.512211	0.509423	0.254913	0.440358	0.443089	0.218039	0.16071	0.205999	0.417876	0.560199	0.574877	0.522372	0.465367	0.250792	0.194388	0.251362	0.415822	0.0210824	0.735368	0.316138	0.24958	0.979464	0.908961	0.678633	0.624443	0.0210602	0.447076	0.317638
770	0.450392	0.197917	0.041774	0.420012	0.409673	0.636803	0.808063	0.770296	0.475298	0.214602	0.0445651	0.328689	0.286815	0.0186964	0.194411	0.178645	0.32476	0.97965	0.525481	0.578596	0.367037	0.0160043	0.2185	0.192692	0.374298	0.0202865	0.505149	0.240094	0.21242	1.22682	0.633805	0.419775	0.635569	0.0162382	0.442665	0.362642
771	0.352153	0.275546	0.11103	0.28449	0.356546	0.508736	0.827081	0.791004	0.458799	0.32681	0.111368	0.250796	0.31824	0.120645	0.127525	0.326251	0.395373	0.689393	0.584885	0.689282	0.401578	0.135724	0.161165	0.298112	0.395963	0.0569515	0.607876	0.31649	0.275425	0.867591	0.613762	0.559066	0.583358	0.061112	0.494604	0.358453
772	0.445427	0.185701	0.11142	0.499033	0.393476	0.592868	0.760593	0.673272	0.505144	0.226065	0.121785	0.410665	0.332166	0.00445837	0.203477	0.146685	0.311381	0.805153	0.514347	0.633004	0.383677	0.00432093	0.21646	0.146409	0.321207	0.0719207	0.750779	0.283241	0.231229	1.02512	0.929272	0.412683	0.576702	0.0652888	0.445675	0.404364
773	0.308959	0.49521	0.0719859	0.315193	0.455112	0.634089	0.65369	0.890536	0.321522	0.373418	0.078031	0.224723	0.27827	0.000373799	0.26165	0.0858889	0.398629	0.789001	0.558904	0.607942	0.36742	0.000429733	0.290394	0.110925	0.490165	0.0535711	0.608916	0.276563	0.207889	1.00426	0.578132	0.435794	0.68867	0.0499948	0.507113	0.38091
774	0.392314	0.442135	0.114616	0.491721	0.377547	0.458655	0.748188	0.588083	0.442615	0.434623	0.117039	0.411035	0.309393	0.00127935	0.18161	0.128721	0.418464	0.909477	0.500654	0.691395	0.375031	0.00126935	0.233017	0.140336	0.440091	0.0417043	0.575296	0.263308	0.215608	1.0506	0.75835	0.423972	0.612579	0.0361067	0.411994	0.351075
775	0.540664	0.203622	0.137667	0.487377	0.341645	0.627831	0.627681	0.777597	0.580957	0.231445	0.16919	0.371106	0.304893	2.37e-06	0.125351	0.225192	0.333293	0.929483	0.541524	0.657982	0.4107	2.29e-06	0.162569	0.228074	0.515438	0.048346	0.527736	0.348726	0.190873	1.15399	0.724177	0.511996	0.705956	0.0394288	0.413674	0.394246
776	0.348642	0.386622	0.0709977	0.282046	0.336895	0.635651	0.694682	0.754191	0.439901	0.34236	0.081355	0.246706	0.295435	4.96e-05	0.195873	0.191639	0.327519	0.883125	0.573991	0.499697	0.411052	5.07e-05	0.226276	0.243471	0.412891	0.117178	0.729162	0.295169	0.200377	0.767784	0.725206	0.436323	0.656911	0.130165	0.496152	0.395267
777	0.418256	0.199956	0.104041	0.480382	0.295774	0.678808	0.813795	0.626202	0.509788	0.202963	0.101577	0.396026	0.306128	0.0743259	0.2749	0.19294	0.357717	0.878093	0.490596	0.574279	0.379517	0.0678652	0.302661	0.212021	0.370119	0.0906546	0.586108	0.330112	0.213597	0.810953	0.71009	0.43059	0.623246	0.0994294	0.448664	0.428248
778	0.297923	0.510756	0.17213	0.316666	0.386359	0.702637	0.654313	0.673966	0.383806	0.391281	0.187425	0.29251	0.441565	0.10977	0.120728	0.170111	0.304019	0.860676	0.560331	0.575421	0.503306	0.0995929	0.148533	0.193908	0.417068	0.0445373	0.6188	0.261485	0.224044	1.04221	0.813969	0.49919	0.63789	0.0405083	0.428093	0.338104
779	0.376306	0.195179	0.206607	0.561233	0.370707	0.546227	0.575696	0.732279	0.471992	0.246543	0.248158	0.417655	0.319585	0.0253777	0.167158	0.125881	0.343649	0.856219	0.532116	0.571364	0.372139	0.0235603	0.186807	0.140997	0.43992	0.0396729	0.539542	0.21007	0.248493	1.01288	0.739279	0.498395	0.63329	0.0374699	0.419856	0.293924
780	0.427029	0.453407	0.172318	0.310265	0.360845	0.628108	0.710797	0.698452	0.521377	0.40749	0.188474	0.298365	0.251695	0.0725839	0.149645	0.116329	0.367769	0.764932	0.565607	0.580814	0.357923	0.0787875	0.187291	0.14897	0.433015	0.0367441	0.540574	0.214612	0.247894	1.02258	0.7479	0.497153	0.629798	0.0344704	0.417396	0.298735
781	0.32888	0.565237	0.211453	0.338532	0.385374	0.539402	0.643325	0.680943	0.437835	0.495155	0.237142	0.320467	0.330906	0.225025	0.164041	0.100119	0.370161	0.729016	0.693542	0.615078	0.364918	0.194025	0.154273	0.108716	0.376085	0.00345036	0.823647	0.220082	0.245042	0.852391	0.668512	0.460648	0.605233	0.00403031	0.551887	0.32318
782	0.35999	0.703764	0.100201	0.260226	0.35854	0.655547	0.749568	0.840697	0.463347	0.496408	0.110333	0.224463	0.375649	0.000400302	0.129726	0.173469	0.291166	0.955011	0.566143	0.702456	0.534282	0.000403658	0.177186	0.190166	0.27108	0.00051861	0.392294	0.250106	0.292485	1.16267	0.781642	0.465121	0.472501	0.000441998	0.331306	0.344796
783	0.317582	0.164867	0.13396	0.479557	0.397597	0.810576	0.63556	0.683316	0.37741	0.149642	0.149539	0.371988	0.426946	0.141121	0.10866	0.100582	0.346415	0.744311	0.560907	0.610778	0.481616	0.141325	0.138828	0.121993	0.320033	0.0778315	0.509806	0.257217	0.279771	1.03509	0.792442	0.435927	0.529781	0.0696666	0.390199	0.36881
784	0.43751	0.218753	0.184321	0.519895	0.318662	0.630407	0.57227	0.643476	0.459188	0.209177	0.193369	0.382279	0.371937	0.111496	0.253186	0.250668	0.314444	0.953426	0.489542	0.567607	0.52944	0.103136	0.333641	0.300416	0.357001	0.175574	0.462941	0.331567	0.222876	0.726141	0.854211	0.539396	0.604325	0.192392	0.348595	0.375999
785	0.403257	0.152972	0.137872	0.425483	0.399331	0.555069	0.763327	0.6317	0.46921	0.199993	0.143909	0.38193	0.420075	0.262935	0.160169	0.223371	0.352031	0.581421	0.56173	0.469887	0.522539	0.300099	0.212509	0.308071	0.263313	0.376568	0.39945	0.284744	0.209334	0.721996	0.973879	0.427285	0.55409	0.341982	0.290319	0.398467
786	0.35486	0.328453	0.124227	0.650667	0.353439	0.578962	0.597407	0.618899	0.445961	0.330158	0.153546	0.479494	0.378561	0.145309	0.138009	0.201706	0.311207	0.804623	0.635299	0.548166	0.50943	0.144835	0.16695	0.251125	0.442122	0.244364	0.470514	0.134437	0.271136	1.0554	0.800385	0.669447	0.619526	0.18795	0.370109	0.167154
787	0.493501	0.155802	0.0167588	0.181477	0.439853	0.685915	0.681812	0.836396	0.500681	0.174271	0.022319	0.169576	0.317653	0.0206909	0.221751	0.151286	0.366432	0.730521	0.438844	0.542855	0.42021	0.0251388	0.302753	0.197502	0.475959	0.172686	0.429869	0.165902	0.228199	0.875564	0.760211	0.535126	0.675786	0.164714	0.361165	0.236605
788	0.335707	0.444073	0.0207294	0.387694	0.358558	0.479417	0.814667	0.849792	0.447929	0.453742	0.0232759	0.299914	0.45343	0.0307996	0.291948	0.127766	0.319545	0.905578	0.410345	0.692637	0.548152	0.0310919	0.385912	0.146081	0.383932	0.43391	0.756332	0.328339	0.235123	0.789172	0.784856	0.61324	0.619242	0.354493	0.490444	0.34836
789	0.36883	0.356239	0.00307866	0.458895	0.397195	0.613743	0.840024	0.665554	0.380686	0.303747	0.00294345	0.345741	0.309375	0.000276576	0.195998	0.0446437	0.290282	0.783598	0.506092	0.626136	0.406316	0.000292477	0.226889	0.0536236	0.339046	0.363628	0.796221	0.247219	0.217076	0.834837	0.868413	0.478915	0.60863	0.303173	0.478045	0.340018
790	0.337986	0.429603	0.0124363	0.549466	0.368014	0.446253	0.742241	0.635673	0.405426	0.428099	0.0140947	0.418546	0.326228	0.000481853	0.225699	0.141386	0.360724	0.832548	0.495482	0.578829	0.423448	0.000525761	0.280497	0.175925	0.391623	0.272255	0.437665	0.253866	0.272398	0.921044	0.746123	0.59604	0.589188	0.228027	0.369509	0.298466
791	0.485588	0.389179	0.00445088	0.449818	0.349443	0.73214	0.792064	0.753059	0.494322	0.306774	0.00471584	0.333154	0.291643	0.0725945	0.234214	0.110339	0.365313	0.893699	0.593774	0.659072	0.358614	0.0646671	0.237954	0.119194	0.287269	0.184939	0.710466	0.331543	0.232379	0.803773	0.841596	0.452338	0.542852	0.185263	0.454961	0.417867
792	0.38576	0.352127	0.00227629	0.553192	0.359296	0.474373	0.765411	0.592404	0.452341	0.376908	0.00260017	0.441372	0.239533	0.0821724	0.358541	0.259313	0.425038	0.807148	0.510242	0.581846	0.336429	0.0877222	0.391336	0.291831	0.447007	0.463658	0.319819	0.343277	0.268843	0.828545	0.758558	0.524339	0.624305	0.358768	0.296531	0.395584
793	0.531992	0.463474	0.0631797	0.440316	0.317232	0.596294	0.702232	0.739721	0.538208	0.386553	0.0698397	0.333759	0.23982	0.126427	0.254259	0.272036	0.431916	0.790185	0.531035	0.641616	0.324355	0.12845	0.2981	0.277222	0.340287	0.108593	0.799639	0.198215	0.235937	0.780942	0.862645	0.502991	0.590121	0.122022	0.480928	0.28251
794	0.472131	0.501293	0.0552611	0.397088	0.307745	0.564642	0.690783	0.702108	0.508132	0.412516	0.0617222	0.318059	0.260025	0.0969842	0.182294	0.343455	0.340295	0.762996	0.58005	0.625277	0.355368	0.0978287	0.20397	0.312198	0.319967	0.0820998	0.512823	0.34468	0.291721	1.15052	0.696266	0.483366	0.523084	0.0666057	0.424139	0.416255
795	0.407095	0.300412	0.082071	0.543402	0.373165	0.548018	0.636379	0.514036	0.476554	0.325679	0.103568	0.480281	0.270584	0.0743309	0.223339	0.192374	0.368944	0.846391	0.599667	0.579842	0.393482	0.07672	0.256375	0.234502	0.354959	0.202935	0.481478	0.328876	0.27227	1.33639	0.637289	0.448597	0.565909	0.131834	0.430362	0.423002
796	0.390078	0.454874	0.0607781	0.703414	0.350517	0.532061	0.80919	0.672157	0.466574	0.420251	0.062955	0.47818	0.415532	0.147199	0.161814	0.144681	0.435295	0.696813	0.47626	0.615296	0.462668	0.16515	0.236097	0.179222	0.356494	0.073274	0.62939	0.378157	0.223942	0.675603	0.940112	0.466718	0.613798	0.0977977	0.40092	0.447397
797	0.488871	0.294921	0.073765	0.558483	0.308851	0.545955	0.729693	0.679214	0.552685	0.317908	0.0828565	0.421652	0.261998	0.0392065	0.0421007	0.107759	0.314286	0.743045	0.59995	0.595497	0.399631	0.0455061	0.0583625	0.137698	0.450403	0.155209	0.406194	0.304562	0.257909	1.16834	0.776271	0.440843	0.635853	0.117264	0.343505	0.408568
798	0.471322	0.227338	0.107546	0.669318	0.400379	0.513741	0.741974	0.696285	0.510801	0.28701	0.119425	0.472477	0.263257	0.0149983	0.120738	0.0949339	0.40331	0.756792	0.47546	0.604387	0.347351	0.0173768	0.175611	0.12007	0.35277	0.20165	0.88909	0.300048	0.26305	0.813344	0.848589	0.570923	0.572834	0.198669	0.51165	0.344493
799	0.425676	0.334021	0.116344	0.630677	0.31908	0.670827	0.716403	0.599432	0.479757	0.29112	0.119295	0.459467	0.443115	0.0551434	0.149735	0.188244	0.297474	0.858672	0.563455	0.522822	0.564382	0.0575393	0.197609	0.249128	0.419433	0.15878	0.770198	0.25703	0.259602	0.987243	0.836965	0.521014	0.617684	0.138548	0.479227	0.330352
800	0.446531	0.198276	0.10529	0.494276	0.367932	0.666298	0.778052	0.604014	0.502515	0.211223	0.109967	0.421586	0.373813	0.0814038	0.121942	0.175187	0.339226	0.782637	0.628351	0.49235	0.464369	0.085151	0.144781	0.230664	0.355726	0.125368	0.453145	0.13937	0.264513	0.816622	0.820367	0.588705	0.571899	0.132839	0.355329	0.190958
801	0.435022	0.226162	0.0623046	0.492986	0.345411	0.648982	0.696217	0.653832	0.500366	0.234579	0.0735161	0.398923	0.368551	0.0501494	0.12285	0.108009	0.387091	0.73831	0.485442	0.627622	0.458657	0.0599614	0.187216	0.137849	0.312438	0.0442857	0.552312	0.130464	0.253533	1.24165	0.786711	0.574072	0.552039	0.0344384	0.412474	0.185177
802	0.43302	0.371649	0.0511254	0.527757	0.268161	0.585293	0.829575	0.553503	0.553367	0.357947	0.0531428	0.453946	0.348749	0.0513539	0.13024	0.207161	0.338443	0.66157	0.705779	0.542984	0.428391	0.0611485	0.135256	0.236204	0.319797	0.0246168	0.592417	0.174307	0.268203	1.1921	0.707817	0.622946	0.543853	0.0202317	0.455616	0.218629
803	0.49526	0.15963	0.0801156	0.615385	0.347354	0.734855	0.653131	0.578068	0.510193	0.156101	0.0930102	0.465647	0.335897	0.0688104	0.155761	0.0854999	0.3401	0.81155	0.490241	0.736371	0.451626	0.0725761	0.218227	0.0961078	0.366637	0.01687	0.480288	0.177223	0.2528	0.956971	0.714659	0.497602	0.591876	0.0173229	0.401928	0.262616
804	0.391824	0.142994	0.0324282	0.547059	0.367408	0.806466	0.836604	0.530164	0.396307	0.121293	0.0295207	0.418663	0.337654	0.100342	0.126391	0.127367	0.363879	0.764401	0.465954	0.733187	0.425487	0.104875	0.184679	0.133706	0.37259	0.030107	0.513856	0.19619	0.243083	0.99142	0.639784	0.564068	0.605128	0.0294712	0.445403	0.258041
805	0.430061	0.0775009	0.0834238	0.743747	0.373639	0.731115	0.950653	0.639787	0.466986	0.0837082	0.0724601	0.495579	0.304357	0.110312	0.0849066	0.124102	0.356389	0.785622	0.684703	0.625774	0.439676	0.118945	0.105988	0.158828	0.374231	0.0653347	0.799966	0.228314	0.231464	1.15383	0.728774	0.473158	0.616626	0.0535367	0.522872	0.32492
806	0.417935	0.0798394	0.0938097	0.737066	0.377885	0.80224	0.933966	0.693738	0.428111	0.0751438	0.0776451	0.457461	0.277844	0.12664	0.112836	0.0785377	0.364245	0.575381	0.567341	0.68708	0.411617	0.172314	0.158234	0.0983523	0.409203	0.00397346	0.820362	0.291073	0.262467	1.11206	0.681221	0.511022	0.608761	0.00355868	0.546142	0.362655
807	0.429174	0.183543	0.00245511	0.481938	0.335272	0.77578	0.66158	0.506522	0.510556	0.177255	0.00331686	0.452688	0.355321	0.110696	0.183029	0.235915	0.341563	0.793531	0.602958	0.513629	0.485932	0.117943	0.223119	0.30096	0.444828	0.00576566	0.847025	0.286931	0.269158	1.09797	0.662317	0.497865	0.622248	0.00521956	0.560859	0.3652
808	0.331189	0.0945821	0.00112089	0.666596	0.349606	0.602777	0.949756	0.659967	0.428143	0.119707	0.00107403	0.469661	0.476888	0.0787158	0.133604	0.301911	0.299377	0.693944	0.47886	0.55141	0.573421	0.0950619	0.200051	0.332241	0.464177	0.052223	0.489137	0.185303	0.188166	1.04289	0.647625	0.570502	0.705642	0.0474503	0.428231	0.243413
809	0.440859	0.200694	0.0201075	0.554849	0.419927	0.590593	0.919353	0.591472	0.485807	0.239497	0.0203899	0.465082	0.404555	0.0496192	0.136989	0.183852	0.300166	0.912712	0.5287	0.641727	0.539782	0.0492699	0.19282	0.211242	0.451173	0.00467815	0.536334	0.257716	0.187996	1.02753	0.759733	0.471655	0.694062	0.00448491	0.410372	0.348147
810	0.389512	0.356338	0.0627795	0.617959	0.316248	0.660933	0.772618	0.590741	0.468625	0.31184	0.0653396	0.463196	0.459807	0.0788026	0.252761	0.24294	0.326631	0.739978	0.498772	0.481698	0.543591	0.0897307	0.31168	0.309845	0.421319	0.0508808	0.755128	0.363614	0.214152	1.11131	0.74107	0.52743	0.634988	0.0427488	0.495415	0.395628
811	0.454345	0.336152	0.0667322	0.655025	0.35599	0.497503	0.72275	0.532486	0.539099	0.388119	0.0811894	0.536922	0.417355	0.194661	0.0882068	0.380382	0.329094	0.767898	0.562185	0.419266	0.525197	0.192587	0.126261	0.448636	0.349583	0.0137731	0.638139	0.300047	0.206344	1.10442	0.715779	0.552244	0.59142	0.0119418	0.459396	0.338098
812	0.416686	0.277507	0.0773411	0.509025	0.323452	0.61555	0.784664	0.645344	0.479234	0.271426	0.0780159	0.396525	0.447837	0.160698	0.178327	0.311366	0.34414	0.659089	0.576038	0.529633	0.54975	0.190756	0.229505	0.360527	0.283902	0.143049	0.490571	0.328954	0.284413	1.02865	0.69516	0.404406	0.492464	0.121241	0.410894	0.44361
813	0.355437	0.336601	0.239281	0.684741	0.362023	0.561049	0.593537	0.499863	0.446719	0.344931	0.262652	0.542238	0.42647	0.346281	0.193739	0.310092	0.369571	0.690878	0.580026	0.532325	0.519263	0.325937	0.24247	0.357382	0.365565	0.0410633	0.451349	0.282144	0.206968	1.07825	0.547705	0.442773	0.635463	0.0365966	0.450541	0.387743
814	0.420593	0.364251	0.239347	0.445736	0.342685	0.472455	0.654545	0.704602	0.448689	0.360355	0.224109	0.336546	0.341324	0.144927	0.210256	0.224367	0.359623	0.596749	0.496024	0.574701	0.464578	0.186899	0.284119	0.269407	0.289302	0.186743	0.406168	0.120095	0.314202	0.920696	0.81947	0.686842	0.477031	0.168177	0.330595	0.148284
815	0.42917	0.273566	0.300703	0.480275	0.357325	0.614089	0.644798	0.663379	0.444321	0.256373	0.267313	0.363003	0.37017	0.204901	0.226113	0.237346	0.289048	0.740189	0.5518	0.624705	0.459165	0.187629	0.244479	0.235226	0.287761	0.378576	0.294461	0.0508749	0.300638	0.673106	1.11685	0.651212	0.47972	0.356094	0.206964	0.0712993
816	0.474342	0.395076	0.0970726	0.457129	0.359844	0.592125	0.596513	0.703525	0.477658	0.344722	0.113874	0.346434	0.387962	0.10976	0.132993	0.121736	0.388197	0.73896	0.544144	0.647307	0.448792	0.117137	0.173747	0.141992	0.224291	0.027841	0.498569	0.0476822	0.292388	1.18515	0.764838	0.652314	0.425046	0.022746	0.391214	0.0670633
817	0.31286	0.334487	0.177913	0.38514	0.356825	0.606452	0.622489	0.613497	0.395721	0.315	0.193105	0.34401	0.442343	0.164398	0.112442	0.131399	0.271735	0.705334	0.584171	0.662597	0.557644	0.173253	0.144942	0.150488	0.3811	0.00208234	0.35969	0.0753226	0.251008	1.18062	0.877327	0.722252	0.586089	0.00173407	0.286571	0.0923401
818	0.372463	0.299448	0.173245	0.462064	0.314584	0.638681	0.685085	0.697464	0.432759	0.269348	0.167881	0.346596	0.518441	0.0714458	0.110253	0.181894	0.302118	0.773353	0.577817	0.727276	0.535702	0.0720206	0.131994	0.172185	0.219458	0.0401793	0.438974	0.136559	0.310082	0.972052	0.867126	0.581043	0.405252	0.039229	0.333036	0.187171
819	0.484552	0.433389	0.047068	0.352945	0.381763	0.616197	0.711718	0.832438	0.510014	0.382397	0.0558639	0.278097	0.418804	0.0702311	0.0688627	0.191242	0.339265	0.634816	0.586897	0.522569	0.519544	0.0932588	0.0978456	0.251026	0.287606	0.0888518	0.606729	0.170021	0.28165	0.928495	0.786532	0.546753	0.490048	0.0858485	0.43003	0.231506
820	0.355147	0.377908	0.0680282	0.427896	0.387971	0.432494	0.848288	0.652981	0.413037	0.407612	0.0658524	0.357294	0.364657	0.163205	0.0487721	0.147706	0.350398	0.816937	0.620878	0.69889	0.4597	0.154209	0.0652169	0.159718	0.277511	0.132574	0.471542	0.254822	0.284187	1.30483	0.711906	0.484937	0.484822	0.0915499	0.394878	0.339554
821	0.385874	0.323759	0.0745802	0.535996	0.308154	0.570593	0.685444	0.550228	0.509284	0.337952	0.0905456	0.466134	0.318995	0.137647	0.0833849	0.106999	0.29802	0.71904	0.654898	0.608303	0.443898	0.143637	0.0992807	0.13098	0.280311	0.120478	0.52572	0.208426	0.282849	1.28046	0.664314	0.435252	0.484744	0.0850805	0.436232	0.316379
822	0.532597	0.306232	0.188399	0.519549	0.359818	0.533051	0.561729	0.697085	0.526599	0.319571	0.216774	0.388998	0.264011	0.200023	0.0956432	0.097078	0.32886	0.758571	0.560824	0.70385	0.401901	0.195597	0.132745	0.112234	0.306162	0.0835328	0.62353	0.227054	0.27701	0.845242	0.824064	0.660827	0.518298	0.089215	0.428505	0.253574
823	0.534655	0.281036	0.167618	0.512534	0.357856	0.534639	0.566643	0.707231	0.542293	0.309143	0.202519	0.390303	0.37427	0.0796108	0.153419	0.195868	0.320725	0.753298	0.578776	0.633887	0.416279	0.0767704	0.16386	0.189456	0.278486	0.178631	0.516249	0.287244	0.265082	0.974641	0.829359	0.451605	0.489195	0.151513	0.376464	0.375701
824	0.335702	0.393591	0.129956	0.461504	0.361753	0.536647	0.563522	0.616465	0.405003	0.370728	0.157539	0.381597	0.4058	0.229157	0.125974	0.178961	0.321883	0.679523	0.588679	0.595844	0.526868	0.240911	0.166373	0.218957	0.319976	0.105448	0.717789	0.310531	0.3145	0.822203	0.563479	0.530541	0.493798	0.11204	0.554371	0.36337
825	0.360074	0.3077	0.221691	0.943703	0.387849	0.595887	0.673175	0.597513	0.445192	0.319036	0.231956	0.589042	0.406111	0.115675	0.191132	0.0630135	0.310881	0.758909	0.549247	0.759204	0.451623	0.109456	0.207164	0.0627342	0.278934	0.249663	0.668435	0.268963	0.27089	0.995672	0.764513	0.432451	0.48711	0.196873	0.459167	0.371383
826	0.419541	0.322618	0.188357	0.538245	0.362695	0.567887	0.66357	0.516505	0.516031	0.350183	0.213386	0.495837	0.433617	0.0489194	0.145974	0.124708	0.304106	0.740503	0.482789	0.635465	0.505824	0.0538198	0.195077	0.141762	0.307749	0.194362	0.46172	0.295475	0.313192	0.750903	0.770442	0.576043	0.491837	0.204584	0.373277	0.337188
827	0.333284	0.310598	0.176916	0.514047	0.339526	0.553884	0.736193	0.578949	0.440651	0.327629	0.177512	0.436918	0.355986	0.0763502	0.183418	0.0901418	0.29571	0.646407	0.500815	0.767412	0.498616	0.0972601	0.245709	0.0980007	0.308627	0.320682	0.519996	0.199861	0.232973	0.851681	0.755432	0.534449	0.562692	0.271938	0.405515	0.269648
828	0.381066	0.299368	0.182972	0.508863	0.358386	0.510359	0.67568	0.70383	0.493076	0.355076	0.205118	0.408373	0.471444	0.25185	0.153959	0.0680908	0.328387	0.788718	0.503249	0.626543	0.480777	0.206211	0.183729	0.0777834	0.387495	0.175934	0.440887	0.32365	0.298151	0.805654	0.724256	0.383693	0.547334	0.175248	0.371284	0.44356
829	0.380605	0.443459	0.140187	0.461702	0.410681	0.627942	0.719212	0.694089	0.444424	0.390192	0.151633	0.378164	0.323717	0.00319214	0.084902	0.145781	0.352899	0.78338	0.54224	0.556266	0.458158	0.00390947	0.12921	0.199157	0.277456	0.180206	0.629947	0.40788	0.295626	1.09608	0.693655	0.495534	0.467769	0.13901	0.468826	0.441677
830	0.441447	0.484985	0.0362138	0.561651	0.310774	0.50573	0.730642	0.646798	0.532028	0.454005	0.0428881	0.436752	0.375905	0.150347	0.166664	0.0869377	0.326315	0.6394	0.465737	0.618093	0.447925	0.162232	0.216616	0.103248	0.264229	0.305949	0.559435	0.420143	0.303676	1.16232	0.700852	0.49941	0.454016	0.206395	0.438992	0.45001
831	0.317855	0.352169	0.0141775	0.387491	0.396024	0.679105	0.773471	0.742037	0.3798	0.305094	0.0155682	0.309362	0.270319	0.0365563	0.0897675	0.113904	0.341455	0.84503	0.540486	0.549084	0.410153	0.0393551	0.132489	0.160364	0.367214	0.0234118	0.445111	0.37756	0.273125	0.930972	0.818521	0.424233	0.556907	0.0240509	0.347018	0.45997
832	0.308457	0.280789	0.177585	0.584545	0.363175	0.621957	0.633676	0.571582	0.377715	0.267992	0.185706	0.449258	0.515764	0.131082	0.0504499	0.300023	0.384617	0.784975	0.767893	0.5596	0.515016	0.128874	0.0548717	0.312297	0.287762	0.0320973	0.478642	0.282898	0.261394	1.18453	0.889959	0.575631	0.51065	0.0260743	0.346098	0.324092
833	0.291441	0.549788	0.0666463	0.411139	0.437402	0.564014	0.745091	0.718243	0.290965	0.396502	0.0614516	0.293215	0.281247	0.195003	0.12512	0.143822	0.299534	0.76704	0.482502	0.571843	0.43498	0.189722	0.185799	0.184043	0.463108	0.171598	0.596115	0.183208	0.224945	1.13133	0.805983	0.523537	0.652313	0.129525	0.418623	0.251439
834	0.277383	0.522606	0.0280229	0.577786	0.399575	0.510074	0.662867	0.640075	0.381353	0.482515	0.0378025	0.455571	0.390021	0.109387	0.178616	0.277227	0.329696	0.778582	0.513841	0.491399	0.498935	0.115149	0.236751	0.33376	0.399706	0.0371482	0.46127	0.288272	0.230406	1.02382	0.683308	0.492093	0.625325	0.0347163	0.39983	0.365155
835	0.291194	0.672852	0.10137	0.593024	0.486116	0.596517	0.684805	0.665338	0.297229	0.457177	0.102543	0.405973	0.333569	0.0825502	0.0673516	0.139996	0.358984	0.776197	0.60277	0.707542	0.426946	0.0871255	0.0887536	0.149524	0.408621	0.00922306	0.816458	0.30777	0.209088	1.11203	0.879445	0.466999	0.655691	0.00818564	0.479878	0.394449
836	0.329566	0.244916	0.0806645	0.530623	0.425033	0.540347	0.665652	0.547581	0.410663	0.293951	0.101562	0.471193	0.384785	0.0303558	0.149971	0.193655	0.325103	0.794998	0.488977	0.726526	0.513513	0.0351021	0.221073	0.201806	0.433707	0.0167981	0.46457	0.251964	0.234425	1.05061	0.613838	0.459865	0.639853	0.0155957	0.426955	0.349213
837	0.418865	0.483008	0.0893018	0.695663	0.303252	0.58858	0.771785	0.549414	0.471051	0.389936	0.0868539	0.492618	0.450849	0.0441305	0.133361	0.271343	0.282763	0.82251	0.641546	0.55957	0.583386	0.0487176	0.163812	0.311847	0.318113	0.00116929	0.539565	0.165472	0.254554	1.27864	0.955557	0.639138	0.554286	0.000912755	0.360583	0.205336
838	0.380314	0.482628	0.00769411	0.468522	0.40633	0.543277	0.662094	0.669184	0.435154	0.433536	0.0101624	0.382456	0.29764	0.116814	0.234996	0.257619	0.332486	0.783514	0.505052	0.54793	0.412942	0.117878	0.282889	0.287457	0.408223	0.0271788	0.371089	0.146069	0.274625	0.993434	0.707577	0.566672	0.596271	0.0265835	0.34346	0.204429
839	0.394094	0.231719	0.022302	0.585059	0.35895	0.720089	0.958102	0.662853	0.433633	0.209211	0.019629	0.416802	0.496861	0.0793399	0.140296	0.258365	0.25958	0.907016	0.588645	0.763026	0.614385	0.0763891	0.179588	0.240639	0.333233	0.0136751	0.571762	0.123484	0.255912	1.20501	0.937603	0.499243	0.563077	0.0111967	0.378143	0.197452
840	0.333538	0.33196	0.111277	0.584056	0.339262	0.461504	0.735341	0.699402	0.459525	0.392158	0.123689	0.437007	0.417011	0.104326	0.0438997	0.0812485	0.339646	0.681152	0.616279	0.539192	0.416876	0.101371	0.0485698	0.0940257	0.321938	0.0278119	0.55289	0.143365	0.260153	1.14037	0.919438	0.628087	0.550248	0.023747	0.374761	0.185121
841	0.310404	0.307857	0.0551633	0.519227	0.378422	0.620944	0.722914	0.620067	0.416319	0.312366	0.0660762	0.434115	0.376492	0.0398178	0.00931473	0.16434	0.302582	0.646347	0.656882	0.653477	0.480736	0.0503864	0.0120926	0.178262	0.336903	0.0677697	0.5867	0.283151	0.26082	1.03289	0.736315	0.469549	0.563379	0.0615562	0.443363	0.37604
842	0.5441	0.306642	0.0988096	0.488058	0.346804	0.569945	0.762704	0.686479	0.544644	0.311411	0.101906	0.380512	0.350238	0.0829002	0.0257715	0.147668	0.342933	0.873635	0.700759	0.49491	0.451879	0.0798318	0.0318785	0.203826	0.320397	0.0226674	0.476252	0.189536	0.240359	1.08178	0.829189	0.507188	0.566924	0.0204423	0.363597	0.270333
843	0.446431	0.212582	0.0363587	0.425932	0.298884	0.703551	0.935911	0.5691	0.552763	0.217263	0.0351431	0.402829	0.366623	0.201201	0.0922835	0.149166	0.377426	0.8578	0.716932	0.627848	0.437991	0.174653	0.102285	0.171451	0.313763	0.0632927	0.635699	0.214985	0.277901	0.928513	0.877374	0.458614	0.527728	0.0636303	0.419337	0.317795
844	0.43914	0.145895	0.0498592	0.714167	0.375158	0.726075	0.621682	0.552838	0.485685	0.151684	0.0654827	0.526333	0.240825	0.00331491	0.0462976	0.248509	0.376013	0.782589	0.61576	0.464306	0.358605	0.00394338	0.064591	0.323774	0.326693	0.126413	0.560529	0.21533	0.254226	1.09756	0.889	0.506339	0.540171	0.101305	0.380431	0.288822
845	0.315297	0.285481	0.0264264	0.659122	0.373055	0.52372	0.897706	0.540303	0.416782	0.325389	0.0266318	0.519986	0.277797	0.00910448	0.136558	0.189078	0.362346	1.00575	0.622868	0.713019	0.394501	0.0084388	0.165836	0.195707	0.290482	0.377258	0.635429	0.132537	0.296362	1.29955	0.704067	0.590377	0.461737	0.219455	0.45987	0.173211
846	0.343332	0.285879	0.0265891	0.653392	0.434682	0.619199	0.70345	0.543001	0.335552	0.248536	0.0272649	0.453252	0.236645	0.0145185	0.0408222	0.0221437	0.406234	0.730509	0.607178	0.73975	0.341931	0.0182799	0.0585512	0.0273009	0.375715	0.00156487	0.477842	0.208116	0.205096	0.847878	0.708931	0.501608	0.635063	0.00181909	0.399006	0.288837
847	0.286799	0.215687	0.0161944	0.490479	0.463802	0.618977	0.781927	0.590837	0.351278	0.239517	0.0187443	0.42756	0.285469	0.260293	0.0950033	0.0296251	0.382394	0.91002	0.679611	0.738372	0.381564	0.208133	0.111127	0.0349233	0.388202	0.0478592	0.583119	0.177956	0.219555	1.4151	0.701705	0.626618	0.625929	0.032438	0.449498	0.217812
848	0.435513	0.218099	0.072228	0.619918	0.347134	0.619635	0.70703	0.639433	0.453005	0.214564	0.0753948	0.43107	0.250817	0.0944681	0.0284303	0.0753647	0.306969	0.586626	0.689968	0.752154	0.424698	0.13233	0.0378471	0.0876019	0.445984	0.0165346	0.885809	0.171698	0.251386	1.06649	0.728262	0.511723	0.636021	0.0152132	0.547502	0.249829
849	0.406868	0.189463	0.082286	0.490982	0.381859	0.678737	0.759391	0.754988	0.451119	0.193057	0.0861762	0.361241	0.459535	0.0564738	0.0594986	0.131592	0.411183	0.820786	0.647387	0.725959	0.470995	0.0574966	0.073289	0.136719	0.421877	0.0581774	0.74896	0.197067	0.212762	0.932644	0.575091	0.523094	0.663655	0.0586542	0.565211	0.273245
850	0.36436	0.262422	0.0687277	0.552046	0.476047	0.610646	0.769221	0.651318	0.415636	0.2886	0.0786201	0.445346	0.323899	0.0597097	0.133031	0.0671954	0.364459	0.69769	0.665744	0.664674	0.439054	0.0740115	0.156851	0.0860121	0.479121	0.0421026	0.828222	0.219751	0.246008	0.924225	0.658449	0.532263	0.656898	0.0433793	0.555514	0.290578
851	0.419091	0.241813	0.131091	0.529802	0.358733	0.693019	0.647943	0.676231	0.481106	0.235203	0.150281	0.407757	0.446054	0.000800275	0.0517508	0.00667207	0.369603	0.963272	0.607298	0.815934	0.514953	0.000788744	0.0729299	0.00764135	0.476975	0.0438978	0.831737	0.220659	0.24608	0.916352	0.65386	0.535354	0.654729	0.0454569	0.55782	0.289782
852	0.405769	0.218225	0.108914	0.577045	0.362608	0.676929	0.686826	0.589255	0.496634	0.231215	0.128984	0.474949	0.390137	0.0134849	0.128575	0.00304448	0.322444	0.857767	0.695225	0.687535	0.483135	0.0139569	0.139949	0.0038758	0.559615	0.27289	0.581808	0.159991	0.198625	1.15958	0.68271	0.57353	0.725425	0.188765	0.455352	0.214261
853	0.364856	0.0886171	0.176489	0.798702	0.373828	0.940906	0.639313	0.543507	0.461875	0.0819932	0.203548	0.573175	0.323988	0.0527686	0.178157	0.0576786	0.311965	0.966504	0.541476	0.625818	0.460945	0.048581	0.226502	0.0768615	0.38998	0.00127237	0.572456	0.249587	0.262947	0.919427	0.763594	0.529094	0.575189	0.00134532	0.420575	0.310525
854	0.390346	0.0686156	0.135306	0.613852	0.361775	0.705174	0.762336	0.486869	0.470298	0.0805664	0.138702	0.520833	0.340979	0.000660034	0.0744679	0.0390095	0.336969	1.12242	0.692003	0.641708	0.45427	0.000551988	0.0887439	0.0517794	0.415124	0.00473746	0.49261	0.163934	0.233812	0.979279	0.872649	0.538326	0.638122	0.00480658	0.360395	0.232905
855	0.44471	0.302597	0.0252044	0.727293	0.338664	0.473525	0.83835	0.62319	0.513753	0.35253	0.026649	0.507631	0.391496	0.00549464	0.0899858	0.0745631	0.285086	0.651804	0.588442	0.822427	0.501878	0.00722239	0.115085	0.0745281	0.466493	0.112075	0.506122	0.272684	0.208652	1.20101	0.715012	0.448517	0.662908	0.0835352	0.404996	0.363694
856	0.365878	0.291853	0.0255998	0.941346	0.374789	0.700038	0.673096	0.638519	0.387774	0.244278	0.0283949	0.528036	0.428608	0.0101993	0.249316	0.108779	0.383761	0.607452	0.500554	0.667478	0.496093	0.0152399	0.311074	0.131399	0.426376	0.00720346	0.451914	0.209545	0.26982	0.847065	0.752337	0.536333	0.601224	0.00830607	0.371263	0.27613
857	0.372549	0.208127	0.0258375	0.495461	0.367515	0.542602	0.905492	0.456406	0.428694	0.23659	0.0243682	0.458406	0.419036	0.000543209	0.196853	0.091112	0.292827	0.736043	0.651398	0.688434	0.479183	0.0006041	0.194737	0.0967052	0.398466	0.000492989	0.736616	0.30389	0.187319	1.38897	0.665987	0.566666	0.658279	0.000349889	0.517966	0.341417
858	0.363921	0.153232	0.00308375	0.702778	0.361547	0.785301	0.964799	0.57999	0.391463	0.134095	0.00263106	0.472633	0.29236	0.0605933	0.288568	0.155906	0.403477	0.885348	0.554309	0.614728	0.387619	0.0603308	0.320173	0.188055	0.387711	0.000323095	0.670652	0.311707	0.209741	1.09347	0.800018	0.487149	0.640519	0.000293282	0.453595	0.386392
859	0.424467	0.160627	0.0351818	0.721825	0.302988	0.794348	0.716652	0.626293	0.552431	0.161291	0.04438	0.519663	0.389497	0.0387004	0.183249	0.184032	0.419423	0.955215	0.49219	0.582808	0.430569	0.0355178	0.237637	0.213363	0.37858	0.000184714	0.531165	0.201787	0.241744	1.19723	0.746293	0.472238	0.599249	0.000152802	0.41211	0.294383
860	0.513796	0.230569	0.00771722	0.705424	0.361727	0.572337	0.683534	0.661725	0.405894	0.193233	0.00713524	0.401388	0.314171	0.140464	0.211501	0.179341	0.341437	0.793863	0.603648	0.724741	0.416428	0.135955	0.231405	0.178819	0.382963	0.000651929	0.535675	0.212175	0.243232	0.997999	0.735945	0.447433	0.603977	0.000647703	0.418662	0.317874
861	0.488231	0.302099	0.000525206	1.01724	0.319926	0.530439	0.820632	0.69571	0.535906	0.322956	0.00056838	0.560207	0.28213	0.13536	0.279286	0.148945	0.367228	0.660119	0.520751	0.472553	0.337378	0.13779	0.282987	0.18425	0.395233	0.00017024	0.776917	0.23264	0.264243	1.16241	0.748987	0.484838	0.559235	0.000140713	0.493855	0.304207
862	0.474832	0.341561	0.120445	0.571781	0.319311	0.643878	0.736223	0.402043	0.576796	0.336673	0.135981	0.570126	0.354628	0.117617	0.221699	0.105785	0.350392	0.685977	0.487678	0.5875	0.413861	0.123101	0.25742	0.125168	0.340695	1.85e-06	0.570161	0.225275	0.222447	1.08106	0.646612	0.547764	0.584106	1.68e-06	0.460957	0.284017
863	0.418045	0.408599	0.0169014	0.52771	0.342774	0.707848	0.772232	0.647323	0.494935	0.340422	0.019361	0.419197	0.377377	0.0892807	0.263977	0.195695	0.33817	0.590763	0.45548	0.646329	0.437762	0.108015	0.304834	0.197964	0.362467	0.00209916	0.781923	0.188715	0.233798	1.12497	0.781777	0.562929	0.554766	0.00177268	0.482429	0.233342
864	0.475748	0.261416	0.0776653	0.961825	0.311876	0.469599	0.76517	0.54177	0.543184	0.319095	0.0834158	0.604229	0.406757	0.0145433	0.249632	0.0754106	0.308794	0.807678	0.518023	0.641146	0.47364	0.0150635	0.274052	0.0877075	0.440013	0.000195979	0.553921	0.17709	0.234163	1.07298	0.647702	0.596796	0.639489	0.000180282	0.455708	0.224797
865	0.519362	0.266331	0.119144	0.685919	0.302206	0.391522	0.752926	0.562739	0.580623	0.36445	0.12608	0.519014	0.299127	0.0101823	0.226882	0.156547	0.355411	0.877658	0.450684	0.685314	0.340682	0.00916233	0.251796	0.146944	0.43563	0.0025024	0.511798	0.157441	0.218508	1.37131	0.702569	0.615735	0.633879	0.00177864	0.410268	0.195268
866	0.549146	0.21543	0.105656	0.544273	0.300131	0.61009	0.749561	0.569816	0.573854	0.230854	0.109729	0.445484	0.278802	0.0924548	0.198112	0.116093	0.370852	0.749078	0.644497	0.663149	0.349264	0.093376	0.199868	0.125121	0.486638	0.00691364	0.481799	0.277794	0.25788	0.869319	0.803511	0.544809	0.645491	0.00780657	0.372133	0.333892
867	0.602846	0.415097	0.166726	0.657876	0.310429	0.732556	0.653492	0.641903	0.62589	0.346619	0.191612	0.487429	0.461634	0.0101687	0.268611	0.115217	0.324697	0.834054	0.454505	0.667248	0.5178	0.0107104	0.324286	0.129798	0.309619	0.0383058	0.519081	0.214141	0.239133	1.34407	0.885718	0.491428	0.542746	0.0272816	0.363881	0.294439
868	0.335446	0.272668	0.0113052	0.548958	0.313878	0.605886	0.766263	0.534492	0.48902	0.297938	0.013885	0.490105	0.370365	0.00752087	0.159203	0.144403	0.358582	0.804844	0.541178	0.604644	0.434703	0.00804015	0.193341	0.165581	0.477013	0.022295	0.448345	0.247249	0.273836	0.977429	0.658723	0.488505	0.626488	0.022068	0.401158	0.331294
869	0.431164	0.475997	6.98e-05	0.791904	0.386003	0.479599	0.71088	0.5936	0.424099	0.412087	7.67e-05	0.499625	0.356191	0.0208588	0.197133	0.0961878	0.274419	0.698795	0.540342	0.654543	0.507157	0.0263578	0.243617	0.116953	0.266854	0.180887	0.504123	0.146028	0.245831	1.0194	0.769018	0.583427	0.509956	0.149383	0.392697	0.19732
870	0.348528	0.402162	0.0154229	0.502459	0.310026	0.526625	0.766712	0.516184	0.478897	0.402966	0.0181157	0.461877	0.285157	0.0404485	0.157	0.162579	0.446128	0.95575	0.588279	0.666628	0.350748	0.0375248	0.189845	0.178478	0.417883	0.0464395	0.581739	0.161418	0.276761	1.08273	0.797615	0.531744	0.592047	0.0407237	0.418355	0.229174
871	0.467842	0.305006	0.0340335	0.535094	0.310125	0.574343	0.733227	0.562572	0.534378	0.312228	0.039355	0.447708	0.316937	0.0937272	0.154169	0.125344	0.284061	0.640622	0.564801	0.616438	0.4315	0.107999	0.18085	0.143204	0.291125	0.0447909	0.573371	0.166069	0.235875	0.893179	0.750109	0.626124	0.542198	0.0472526	0.430002	0.207036
872	0.433451	0.340316	0.0203663	0.399442	0.364716	0.45237	0.822721	0.640216	0.516463	0.408157	0.0230339	0.369594	0.340794	0.12108	0.213873	0.154762	0.388743	0.710615	0.510274	0.550072	0.409183	0.129495	0.258465	0.191499	0.335622	0.525615	0.562954	0.110798	0.276798	0.859917	1.0017	0.556908	0.539029	0.376581	0.35746	0.163436
873	0.541261	0.465463	8.77e-05	1.02365	0.320514	0.54312	0.784715	0.522214	0.583364	0.433136	0.000103066	0.635051	0.353071	0.0945768	0.230354	0.220899	0.280088	0.819097	0.473691	0.602219	0.484668	0.0937337	0.288171	0.240516	0.324093	0.152193	0.570646	0.110515	0.288638	0.871033	0.974348	0.596595	0.523199	0.147768	0.367754	0.154821
874	0.425233	0.262676	0.00509724	0.66216	0.354104	0.474758	0.823326	0.60149	0.493304	0.320294	0.00559461	0.491828	0.351293	0.125692	0.318225	0.187975	0.373726	0.843864	0.462237	0.62401	0.402599	0.112517	0.342912	0.195903	0.395823	0.254077	0.451958	0.0697702	0.268895	0.796658	0.876593	0.700399	0.591295	0.240732	0.33899	0.0900413
875	0.561206	0.404053	0.12094	0.685924	0.34073	0.651751	0.719949	0.564184	0.581961	0.361341	0.133888	0.522605	0.320926	0.106914	0.305481	0.162331	0.329277	0.702528	0.527156	0.567756	0.474898	0.128038	0.35595	0.214819	0.286575	0.334193	0.507044	0.0546813	0.259433	0.651866	0.920195	0.698199	0.509997	0.333537	0.351346	0.0711266
876	0.40298	0.192234	0.061166	0.411632	0.3264	0.594178	0.676268	0.683814	0.509833	0.226839	0.0766041	0.355934	0.423079	0.10852	0.208586	0.197139	0.33372	0.756144	0.500365	0.550847	0.499189	0.113586	0.260835	0.235047	0.427837	0.18057	0.462416	0.0929447	0.238082	0.794768	0.849816	0.62304	0.619539	0.180572	0.34589	0.125493
877	0.434432	0.292506	0.136955	0.517663	0.378445	0.692543	0.578933	0.597769	0.494212	0.278255	0.175122	0.438105	0.461359	0.0875979	0.222509	0.216228	0.379345	0.817602	0.508932	0.526168	0.539249	0.0952095	0.298151	0.285544	0.299971	0.201085	0.354009	0.164925	0.237697	0.998014	0.862609	0.594404	0.544682	0.16589	0.287888	0.213526
878	0.398966	0.340357	0.0999051	0.471036	0.355215	0.518169	0.778094	0.603017	0.490816	0.37108	0.106659	0.415839	0.327099	0.116212	0.257412	0.127298	0.326721	0.704853	0.448119	0.609603	0.452847	0.13064	0.332562	0.158057	0.442461	0.20598	0.323184	0.115904	0.23292	0.757847	0.836099	0.47956	0.622958	0.206247	0.270637	0.183875
879	0.334711	0.488518	0.203286	0.395386	0.391903	0.566479	0.645026	0.619911	0.412267	0.428426	0.21775	0.359259	0.4071	0.046882	0.199761	0.185002	0.350283	0.785661	0.519233	0.549426	0.516286	0.054282	0.266303	0.241655	0.408158	0.227669	0.471392	0.200181	0.206605	0.956686	0.781158	0.446966	0.650346	0.190169	0.372528	0.303312
880	0.25718	0.356435	0.110388	0.728297	0.482286	0.480145	0.72885	0.567676	0.317472	0.392896	0.121324	0.532929	0.406577	0.140018	0.12756	0.153357	0.331907	0.832017	0.611619	0.658001	0.509199	0.135674	0.159618	0.176001	0.329202	0.18635	0.381887	0.205186	0.235723	0.71548	0.868396	0.681098	0.542945	0.197565	0.29565	0.22118
881	0.440802	0.378963	0.178131	0.447685	0.324323	0.524617	0.667779	0.610813	0.505138	0.374806	0.186834	0.383946	0.308546	0.103607	0.171925	0.0977069	0.315605	0.765321	0.676841	0.680928	0.458797	0.112949	0.19164	0.118147	0.351444	0.274383	0.685214	0.176875	0.222849	1.18359	0.706326	0.482222	0.573988	0.183415	0.479328	0.253734
882	0.387659	0.404862	0.0697079	0.689247	0.414604	0.422903	0.792594	0.617488	0.458916	0.465235	0.0770451	0.510856	0.454675	0.117704	0.0978814	0.163135	0.319182	0.879015	0.669715	0.658255	0.552413	0.112535	0.119834	0.187382	0.273684	0.0201639	0.788687	0.182807	0.303706	0.952344	0.708311	0.628847	0.455565	0.0202474	0.518749	0.218925
883	0.32788	0.304977	0.223508	0.63155	0.344137	0.642069	0.691019	0.557257	0.436495	0.297192	0.224931	0.498085	0.34583	0.115911	0.21033	0.121725	0.278734	0.78551	0.565452	0.638062	0.348166	0.0912578	0.183773	0.107863	0.329925	0.0530141	0.507286	0.195988	0.266598	0.895	0.691528	0.541042	0.549128	0.0556692	0.421647	0.264376
884	0.38191	0.320878	0.017151	0.672711	0.446756	0.534351	0.772664	0.620889	0.429512	0.350405	0.02017	0.496793	0.311844	0.0656957	0.0617886	0.0963625	0.357304	0.702993	0.647578	0.631764	0.414579	0.0771317	0.0779755	0.118794	0.338683	0.0848419	0.666332	0.272404	0.283695	1.05316	0.873093	0.520446	0.533064	0.073713	0.429227	0.338044
885	0.334921	0.320901	0.0132146	0.761243	0.370778	0.681231	0.82709	0.518653	0.391999	0.278844	0.0133616	0.532864	0.382322	0.0907849	0.0530061	0.173192	0.322714	0.751607	0.55416	0.51337	0.510531	0.10244	0.0814224	0.237121	0.299659	0.046493	0.423034	0.186497	0.261558	1.15198	0.703529	0.556481	0.500391	0.0376124	0.363371	0.238912
886	0.387858	0.24468	1.98e-05	0.86854	0.445225	0.578524	0.804138	0.607516	0.448757	0.286371	2.37e-05	0.576234	0.362085	0.139802	0.156932	0.123857	0.353857	0.672374	0.621423	0.523645	0.469733	0.161236	0.188338	0.176336	0.324361	0.068136	0.451765	0.185672	0.274692	0.942323	0.703431	0.615063	0.533014	0.0668035	0.387886	0.229162
887	0.479598	0.324236	0.00432237	0.602811	0.330846	0.636687	0.798897	0.588855	0.54774	0.315997	0.00497758	0.479634	0.240336	0.0301632	0.236533	0.125086	0.336368	0.796979	0.557304	0.743694	0.383233	0.0343714	0.280166	0.136081	0.330629	0.0789353	0.469789	0.19336	0.258316	0.92248	0.735112	0.599386	0.550605	0.0779258	0.3862	0.240412
888	0.310321	0.384458	0.0333813	0.489637	0.344295	0.502992	0.815301	0.601387	0.422779	0.397645	0.0359685	0.418346	0.423006	0.0151006	0.277586	0.166329	0.382612	0.74911	0.443975	0.516547	0.511717	0.0192307	0.373811	0.236296	0.351233	0.283277	0.574907	0.0678881	0.27373	1.29832	0.680719	0.59326	0.52918	0.174823	0.444152	0.0969947
889	0.360045	0.455984	0.0338306	0.711088	0.348008	0.528716	0.840954	0.500702	0.448205	0.422226	0.0348756	0.544044	0.333894	0.105263	0.113991	0.128097	0.293274	0.823246	0.55109	0.679186	0.517014	0.111136	0.166721	0.155095	0.370646	0.265223	0.578658	0.124219	0.245555	0.656434	0.695792	0.654054	0.569331	0.277292	0.44197	0.152774
890	0.272867	0.344513	0.00581888	0.577593	0.414921	0.628898	0.676022	0.557755	0.346435	0.320995	0.00744392	0.46761	0.340325	0.0633456	0.115018	0.184845	0.40825	0.761977	0.534066	0.63132	0.439259	0.0743914	0.170326	0.219437	0.398935	0.572635	0.593734	0.0671569	0.24894	0.944262	0.716134	0.613446	0.605657	0.374834	0.449569	0.0971304
891	0.367013	0.352879	0.0021846	0.821402	0.425891	0.558344	0.898184	0.460189	0.436032	0.367571	0.00230158	0.617411	0.315853	0.0435118	0.149765	0.0741092	0.351557	0.663651	0.527608	0.648598	0.434179	0.0567133	0.203089	0.0946757	0.45337	0.439889	0.636849	0.0986034	0.257792	0.885737	0.689821	0.589839	0.627676	0.32907	0.476039	0.140947
892	0.317712	0.231418	0.00182843	0.491491	0.347577	0.632972	0.748199	0.640424	0.405221	0.235385	0.00210459	0.392982	0.372219	0.0856405	0.0363597	0.237539	0.378722	0.966262	0.65744	0.507072	0.474086	0.0788519	0.0499453	0.305006	0.424021	0.248595	0.585658	0.189919	0.216446	0.781547	0.672906	0.65063	0.655736	0.239885	0.463069	0.224301
893	0.280331	0.370898	0.0104756	0.542845	0.346879	0.521805	0.712455	0.580988	0.398938	0.383085	0.0131205	0.452628	0.344845	0.0968325	0.0239189	0.256228	0.356664	0.856483	0.621637	0.535408	0.468824	0.0980723	0.0351956	0.310324	0.45975	0.580434	0.524026	0.131511	0.240938	0.751759	0.745514	0.551527	0.637386	0.429058	0.406172	0.186897
894	0.413532	0.356135	0.000557987	0.73257	0.360721	0.647062	0.939658	0.557642	0.459471	0.315453	0.00052345	0.51736	0.342928	0.0983675	0.0218483	0.276989	0.384088	0.825636	0.599656	0.420876	0.453117	0.103131	0.0335452	0.380652	0.407994	0.220191	0.574211	0.205719	0.189299	0.940941	0.88276	0.630249	0.674925	0.188465	0.392172	0.243981
895	0.410513	0.392869	0.115259	0.616283	0.384529	0.511442	0.753728	0.593924	0.479647	0.407061	0.12396	0.484869	0.311818	0.129191	0.0476344	0.117789	0.414431	0.675432	0.782732	0.826879	0.387726	0.146376	0.0524412	0.115181	0.462835	0.161284	0.543457	0.310307	0.189086	0.913646	0.722728	0.47259	0.704646	0.149359	0.427549	0.393885
896	0.341448	0.46566	0.013385	0.64884	0.339185	0.622106	0.805217	0.556886	0.44993	0.399357	0.0149243	0.505333	0.281501	0.0817224	0.103552	0.210615	0.32854	0.882145	0.512337	0.471787	0.427691	0.0807523	0.155943	0.288297	0.497842	0.0195462	0.747384	0.21956	0.193014	1.01699	0.860782	0.611814	0.705093	0.0185846	0.460389	0.259349
897	0.371264	0.407525	0.0212479	0.851804	0.334677	0.525685	0.752096	0.627632	0.496115	0.417713	0.0260472	0.559721	0.377763	0.0913992	0.0511749	0.174645	0.344137	0.736695	0.769529	0.518182	0.436471	0.0940624	0.0530697	0.2088	0.499733	0.198805	0.595469	0.305381	0.203646	0.970652	0.680112	0.474037	0.691927	0.1673	0.460022	0.382552
898	0.321497	0.276987	0.068047	0.52892	0.349829	0.480041	0.689149	0.482377	0.425909	0.32953	0.0809389	0.483111	0.313618	0.105945	0.0617565	0.109358	0.384883	0.75929	0.605784	0.699848	0.387593	0.108564	0.07936	0.118887	0.43335	0.162372	0.895398	0.247989	0.201949	0.869056	0.709388	0.562943	0.663696	0.154778	0.55189	0.299298
899	0.515752	0.389771	0.0439626	0.709734	0.354831	0.67035	0.888189	0.578851	0.551262	0.346425	0.0440881	0.524335	0.338579	0.101896	0.131635	0.0780854	0.340592	0.715453	0.577447	0.735528	0.47137	0.118973	0.175936	0.0915711	0.444166	0.0965371	0.687096	0.305901	0.241216	0.992751	0.706806	0.482502	0.639653	0.0878975	0.489766	0.38362
900	0.479393	0.312111	0.0376055	0.735128	0.392689	0.576362	0.760437	0.619113	0.522745	0.334359	0.0446075	0.525381	0.361353	0.117725	0.136133	0.0628724	0.306347	0.819481	0.515167	0.682183	0.413016	0.102869	0.158568	0.0660239	0.482536	0.15109	0.65075	0.187131	0.299677	0.930093	0.701221	0.478361	0.609909	0.138598	0.47817	0.277462
901	0.337703	0.327316	0.124692	0.635519	0.310486	0.570045	0.711792	0.553773	0.475496	0.341173	0.138777	0.507881	0.374476	0.0360136	0.186514	0.0659855	0.31761	0.9099	0.58144	0.718618	0.444262	0.0328368	0.203001	0.0705401	0.501497	0.219929	0.673044	0.15445	0.223682	0.839329	0.746973	0.627346	0.685365	0.206351	0.471795	0.195918
902	0.433188	0.312812	0.101817	0.601916	0.379361	0.507067	0.765915	0.567771	0.505353	0.36183	0.111595	0.495675	0.390584	0.0777727	0.183035	0.112924	0.321269	0.732361	0.504523	0.679806	0.507945	0.0896794	0.245798	0.132879	0.436123	0.0877964	0.607117	0.202636	0.235751	1.25197	0.75811	0.622346	0.63854	0.0649913	0.441106	0.242356
903	0.40766	0.228434	0.162521	0.616763	0.319492	0.612276	0.58924	0.536384	0.404931	0.203905	0.157581	0.43048	0.371854	0.0348669	0.157972	0.0990708	0.301946	0.898215	0.581117	0.732325	0.458879	0.032597	0.180407	0.102351	0.486161	0.0405361	0.809289	0.27559	0.178028	0.853202	0.650924	0.41098	0.724073	0.0449914	0.551494	0.397214
904	0.281446	0.344064	0.0758625	0.819676	0.408125	0.699888	0.693512	0.608738	0.37345	0.310522	0.0910232	0.549204	0.317551	0.0854078	0.106818	0.0723973	0.366492	0.749406	0.444355	0.620837	0.418854	0.093967	0.170834	0.0943492	0.540356	0.119662	0.728443	0.253559	0.194603	0.854393	0.658971	0.471786	0.722587	0.12125	0.520219	0.343486
905	0.525526	0.122626	0.143601	0.664102	0.391064	0.692507	0.636833	0.507905	0.500291	0.129218	0.157064	0.508556	0.367903	0.0558317	0.106747	0.0150424	0.293341	0.938388	0.543127	0.730124	0.428442	0.0468515	0.125981	0.0159581	0.464845	0.116921	0.502544	0.345131	0.268908	1.12041	0.752679	0.485135	0.633275	0.0944729	0.400273	0.415547
906	0.519058	0.190797	0.109174	0.720909	0.312808	0.833865	0.720147	0.49117	0.561519	0.170785	0.118431	0.552592	0.573776	0.00376436	0.151467	0.00663965	0.305759	0.804943	0.639774	0.774209	0.596926	0.00422776	0.173517	0.00769786	0.507459	0.320061	0.534206	0.31949	0.234484	0.678259	0.68839	0.430609	0.681804	0.319848	0.436107	0.424603
907	0.464613	0.228813	0.171599	0.626871	0.311848	0.726556	0.637886	0.469176	0.561286	0.227296	0.199351	0.546364	0.491574	0.075641	0.216199	0.164128	0.258171	0.777021	0.541069	0.649465	0.586377	0.0803631	0.2556	0.181925	0.470296	0.28051	0.530864	0.401029	0.256467	0.784614	0.650317	0.412948	0.645067	0.262791	0.448561	0.491289
908	0.438926	0.302883	0.179554	0.556276	0.36183	0.501804	0.630314	0.622503	0.500103	0.34356	0.202478	0.443003	0.424192	0.0447767	0.257366	0.0816803	0.311006	0.62796	0.44981	0.662584	0.534376	0.061225	0.336081	0.101735	0.400144	0.263473	0.598583	0.336085	0.269489	0.822921	0.783434	0.551453	0.58678	0.239806	0.429302	0.373496
909	0.362324	0.423585	0.0576434	0.518863	0.308976	0.647906	0.755013	0.538582	0.500255	0.376698	0.066591	0.467266	0.506688	0.138138	0.295036	0.160033	0.339327	0.675107	0.452307	0.602343	0.544135	0.153758	0.354394	0.188821	0.35411	0.162487	0.564632	0.150025	0.266523	0.843728	0.558366	0.467538	0.567995	0.161034	0.501537	0.241832
910	0.568295	0.21274	0.192991	0.552955	0.387447	0.659823	0.690258	0.880552	0.583014	0.238611	0.213897	0.380687	0.474696	0.225181	0.225585	0.107169	0.285582	0.625563	0.494899	0.664717	0.479936	0.208588	0.237636	0.107095	0.371511	0.19905	0.55756	0.22088	0.270936	1.10468	0.749188	0.533786	0.567044	0.151202	0.422563	0.287832
911	0.396724	0.181363	0.211009	0.415485	0.330194	0.778548	0.610954	0.65985	0.429814	0.156888	0.207266	0.326785	0.634701	0.0944798	0.308947	0.156133	0.297108	0.701246	0.512605	0.564635	0.647262	0.111875	0.354974	0.202889	0.386686	0.0680595	0.433013	0.160693	0.221994	0.884366	0.642076	0.460206	0.627553	0.0709008	0.399979	0.255718
912	0.36237	0.394111	0.159261	0.436038	0.404557	0.447826	0.679344	0.672654	0.438257	0.437001	0.177248	0.373126	0.329629	0.0626509	0.256725	0.171277	0.351251	0.660544	0.523566	0.514615	0.312039	0.0570235	0.222122	0.161371	0.339615	0.201942	0.499183	0.330985	0.249341	1.03309	0.860451	0.528672	0.570383	0.162661	0.365409	0.382148
913	0.411477	0.380784	0.210498	0.464146	0.373306	0.461118	0.686725	0.712606	0.478365	0.415117	0.216425	0.370681	0.322988	0.0866128	0.198002	0.252328	0.25974	0.848255	0.409301	0.505397	0.372511	0.071041	0.222067	0.242145	0.466299	0.214925	0.402288	0.116346	0.242425	0.822552	0.816587	0.56269	0.652027	0.205885	0.328317	0.169733
914	0.336255	0.339798	0.197316	0.640591	0.382904	0.68315	0.605813	0.590906	0.417031	0.306098	0.221634	0.485795	0.328982	0.0120301	0.146299	0.276449	0.352772	0.787861	0.652967	0.587264	0.413231	0.0131583	0.160128	0.282645	0.329214	0.261402	0.464802	0.271582	0.300203	0.751518	0.870494	0.594021	0.513918	0.25525	0.345199	0.309748
915	0.386333	0.453512	0.13865	0.610303	0.370351	0.522348	0.709315	0.585916	0.445712	0.417617	0.14472	0.467196	0.386827	0.0125081	0.133428	0.233547	0.325427	0.819256	0.501271	0.470929	0.371163	0.010767	0.138318	0.225775	0.376119	0.150876	0.43183	0.217418	0.28435	1.12161	0.802715	0.474135	0.563658	0.117936	0.347869	0.311324
916	0.328356	0.282358	0.295019	0.634767	0.381002	0.809134	0.534387	0.612472	0.437119	0.249143	0.338623	0.492425	0.298504	0.217543	0.2792	0.270443	0.332919	0.807711	0.588168	0.52481	0.410636	0.194103	0.289965	0.303609	0.379638	0.213245	0.491045	0.341467	0.195561	0.734456	0.844459	0.498009	0.658712	0.224744	0.367373	0.406213
917	0.470983	0.430847	0.218163	0.557536	0.321247	0.571317	0.601458	0.66911	0.550774	0.404527	0.247205	0.432351	0.349697	0.00250201	0.233376	0.216255	0.318103	0.918646	0.482483	0.684038	0.418984	0.00229969	0.264392	0.202652	0.325385	0.451586	0.582155	0.426847	0.230137	0.613135	0.795544	0.460346	0.585679	0.424117	0.422542	0.481095
918	0.295756	0.291446	0.0836439	0.576423	0.389107	0.599816	0.716773	0.589914	0.387452	0.300542	0.0951699	0.463061	0.211724	0.000417374	0.34314	0.0955576	0.425934	0.831468	0.466693	0.55436	0.260495	0.00041447	0.348382	0.115822	0.391973	0.245979	0.499231	0.297876	0.197798	0.967028	0.779456	0.451144	0.664613	0.202784	0.390423	0.397685
919	0.257893	0.362544	0.0887978	0.458259	0.443568	0.660451	0.738473	0.620186	0.345213	0.339274	0.101731	0.40769	0.301327	0.162504	0.346334	0.0334089	0.494923	0.599846	0.513951	0.604428	0.345136	0.193649	0.36958	0.0467483	0.351292	0.34165	0.457279	0.312809	0.188451	0.929942	0.758675	0.427547	0.65085	0.268679	0.376066	0.422511
920	0.359644	0.256731	0.126578	0.840848	0.394729	0.565789	0.641234	0.540693	0.428849	0.283126	0.148554	0.573647	0.250486	0.0286109	0.198546	0.0288893	0.353773	0.883785	0.516271	0.909801	0.354134	0.0281753	0.242757	0.0277315	0.500076	0.196468	0.684664	0.211363	0.256976	0.738086	0.810607	0.578139	0.660129	0.210116	0.457736	0.26755
921	0.324515	0.140278	0.0784999	0.634551	0.384616	0.748401	0.739438	0.549527	0.404537	0.142888	0.0861693	0.496855	0.352961	0.041004	0.162802	0.123943	0.337173	0.944038	0.497127	0.664061	0.492084	0.0405104	0.23695	0.152049	0.470151	0.194651	0.677254	0.251149	0.255535	0.669884	0.797993	0.561416	0.647479	0.225037	0.458942	0.308915
922	0.27912	0.556235	0.0244561	0.749102	0.354481	0.562955	0.761576	0.522498	0.396947	0.467913	0.0285836	0.558545	0.372286	0.0195304	0.0990579	6.65e-05	0.301327	0.940004	0.66493	0.800601	0.498148	0.0189017	0.118248	7.6e-05	0.459607	0.198611	0.684304	0.206268	0.214911	0.952916	0.698082	0.506005	0.681366	0.172473	0.49501	0.289583
923	0.412521	0.184076	0.00524456	0.508495	0.397893	0.592339	0.813614	0.705664	0.442036	0.204704	0.00556939	0.380333	0.364837	0.0346807	0.197728	6.76e-05	0.345215	0.832138	0.726383	0.67364	0.470287	0.0371894	0.199758	9.14e-05	0.423162	0.114738	0.781465	0.163753	0.219468	1.00427	0.758852	0.520216	0.658014	0.102493	0.507189	0.239255
924	0.313036	0.230282	0.0280722	0.7783	0.365349	0.536511	0.765073	0.556505	0.415677	0.273662	0.0323473	0.552184	0.316353	0.000887892	0.0390073	0.0336879	0.356808	0.865954	0.819603	0.660795	0.381502	0.000868005	0.038443	0.0396072	0.382842	0.0599289	0.384469	0.25943	0.276312	0.910171	0.761332	0.621271	0.567348	0.060796	0.331028	0.289433
925	0.3612	0.242165	0.00143042	0.376952	0.380322	0.707753	0.829836	0.634196	0.448753	0.238988	0.00159888	0.350808	0.401811	0.0199486	0.0260677	0.0556929	0.35531	0.854198	0.539296	0.846473	0.484215	0.0210685	0.0408546	0.0571289	0.357393	0.106935	0.49527	0.22035	0.239211	0.944711	0.723106	0.525647	0.576343	0.0994607	0.398808	0.286356
926	0.335075	0.221353	0.0230993	0.402297	0.376962	0.738645	0.85707	0.680447	0.423809	0.213128	0.0240929	0.346409	0.301508	0.0567861	0.13712	0.0875876	0.326316	0.676933	0.715137	0.66082	0.377851	0.062827	0.134117	0.0953556	0.389076	0.0884859	0.67948	0.222865	0.237723	0.712253	0.746564	0.518078	0.611949	0.109277	0.473491	0.297176
927	0.420655	0.354014	0.0821285	0.542024	0.382989	0.542065	0.709194	0.493542	0.487469	0.37055	0.0965517	0.495062	0.322934	0.0851824	0.111352	0.152421	0.345558	0.682211	0.66937	0.636696	0.392445	0.0924111	0.11908	0.161548	0.377178	0.120415	0.603949	0.237703	0.236154	0.783418	0.707243	0.504308	0.592595	0.1299	0.452618	0.310656
928	0.429222	0.395285	0.20003	0.523187	0.396088	0.572024	0.77888	0.572178	0.497025	0.393091	0.196652	0.461512	0.328443	0.0737593	0.137153	0.0145103	0.357729	0.705173	0.682726	0.791748	0.411105	0.0827187	0.147059	0.015789	0.348121	0.0901372	0.524164	0.344326	0.223335	1.16076	0.837976	0.479828	0.585979	0.0707778	0.378521	0.406629
929	0.29197	0.448135	0.0159141	0.623588	0.381825	0.54485	0.739706	0.654995	0.360074	0.396561	0.0178272	0.440496	0.300919	0.118351	0.0660901	0.0430411	0.358436	0.891244	0.63124	0.757992	0.416531	0.110332	0.0869131	0.0498092	0.335049	0.183019	0.470665	0.243312	0.213305	0.585554	0.641884	0.414066	0.579237	0.229161	0.411915	0.353932
930	0.331515	0.395454	0.0453826	0.725568	0.357564	0.598035	0.769749	0.550904	0.443217	0.37577	0.0519237	0.543348	0.367082	0.212467	0.164841	0.0169797	0.301573	0.711648	0.49271	0.70014	0.488538	0.211022	0.222672	0.0212285	0.411307	0.407158	0.503806	0.306234	0.23244	0.722322	0.702467	0.468796	0.610733	0.351241	0.407613	0.380534
931	0.393286	0.33866	0.032823	0.399872	0.409468	0.616861	0.731936	0.640196	0.459787	0.335929	0.0401569	0.365956	0.384243	0.169437	0.161752	0.0117037	0.31737	0.717412	0.493201	0.714945	0.483479	0.172898	0.216221	0.0142766	0.387509	0.180693	0.639914	0.288795	0.2431	0.967592	0.726993	0.515616	0.583103	0.15284	0.456801	0.344474
932	0.375539	0.285622	0.0316529	0.468334	0.342402	0.683122	0.791622	0.80868	0.476064	0.27473	0.0353989	0.347451	0.349771	0.156934	0.111584	0.0892424	0.363082	0.646614	0.593549	0.582788	0.470549	0.188166	0.15169	0.127035	0.384225	0.240364	0.754622	0.24593	0.284785	0.746902	0.796538	0.475363	0.539485	0.233258	0.473308	0.321691
933	0.367604	0.498898	0.142081	0.454584	0.360523	0.515834	0.741713	0.743512	0.42263	0.431421	0.138553	0.3393	0.345356	0.0486176	0.157744	0.0817005	0.291055	0.749729	0.506583	0.605487	0.471295	0.0543385	0.207368	0.104269	0.408475	0.144176	0.691806	0.126589	0.279793	0.919951	0.839119	0.455125	0.577122	0.133048	0.446201	0.210551
934	0.319736	0.39265	0.0894526	0.438223	0.318816	0.519823	0.643383	0.729152	0.45272	0.400591	0.111741	0.354814	0.278543	0.270211	0.19186	0.10759	0.385276	0.688822	0.456916	0.61548	0.397348	0.271237	0.279695	0.141518	0.390911	0.372484	0.615425	0.235678	0.34334	0.954802	0.810018	0.460248	0.520402	0.277104	0.426678	0.330616
[truncated: 15,066 more rows]

## Sheet: Fig 3 Model estimate data
POPULATION	posterior.draw	Activity	Exploration	Boldness
Tenterfield	1	-0.658372	-1.27062	0.119259
Tenterfield	2	-0.592885	-1.27622	0.213854
[truncated: 79,998 more rows]

## Sheet: Fig S1 Model estimate data
posterior.draw	Activity_Va_Tenterfield	Activity_Va_Auckland	Activity_Va_Hamilton	Activity_Va_Whangarei	Activity_Va_Edgecumbe	Activity_Vw_Tenterfield	Activity_Vw_Auckland	Activity_Vw_Hamilton	Activity_Vw_Whangarei	Activity_Vw_Edgecumbe	Activity_R_Tenterfield	Activity_R_Auckland	Activity_R_Hamilton	Activity_R_Whangarei	Activity_R_Edgecumbe	Exploration_Va_Tenterfield	Exploration_Va_Auckland	Exploration_Va_Hamilton	Exploration_Va_Whangarei	Exploration_Va_Edgecumbe	Exploration_Vw_Tenterfield	Exploration_Vw_Auckland	Exploration_Vw_Hamilton	Exploration_Vw_Whangarei	Exploration_Vw_Edgecumbe	Exploration_R_Tenterfield	Exploration_R_Auckland	Exploration_R_Hamilton	Exploration_R_Whangarei	Exploration_R_Edgecumbe	Boldness_Va_Tenterfield	Boldness_Va_Auckland	Boldness_Va_Hamilton	Boldness_Va_Whangarei	Boldness_Va_Edgecumbe	Boldness_Vw_Tenterfield	Boldness_Vw_Auckland	Boldness_Vw_Hamilton	Boldness_Vw_Whangarei	Boldness_Vw_Edgecumbe	Boldness_R_Tenterfield	Boldness_R_Auckland	Boldness_R_Hamilton	Boldness_R_Whangarei	Boldness_R_Edgecumbe
[truncated: 16,000 more rows]
